# Supplementary material for: The Independent Probabilistic Firing of Transcription Factors: A Paradigm for Clonal Variability in the Zebrafish Retina
Source: Dev Cell. 2015 Sep 14;34(5):532–43. doi: 10.1016/j.devcel.2015.08.011 (PMC4572358; doi:10.1016/j.devcel.2015.08.011)
Supplement: Table S1. Entire Clone Set, Related to Figures 1 and 3 — Ptf1a+ GC/PR/BC represents cells of these types that were labeled by the dsRed reporter gene. n, nasal; m, medial; t, temporal. [file mmc2.xlsx]

## Sheet: Table S1
Table S1
WT donors into WT hosts
Clone	#start cells	#end cells	Clone ratio	GC	dAC	AC	HC	PR	BC	Unspecified	Ptf1a+ GC	Ptf1a+ PR	Ptf1a+ BC	HC+AC	Ptf1a+	Position	Comment
1	1	27	27	3	0	5	4	6	9	0	0	0	0	9	9	m	Ctrl MO in donor
2	1	29	29	4	1	3	5	11	5	0	0	0	0	9	9	n	Ctrl MO in donor
3	1	26	26	4	0	5	2	6	9	0	0	0	0	7	7	n	Ctrl MO in donor
4	1	21	21	3	0	2	4	7	4	1	0	0	0	6	6	t	Ctrl MO in donor
5	1	20	20	2	0	4	0	5	8	1	0	0	1	4	5	m	Ctrl MO in donor
6	1	20	20	2	0	4	0	5	8	1	0	0	0	4	4	t	Ctrl MO in donor
7	1	24	24	5	0	3	2	10	4	0	0	2	0	5	7	t	Ctrl MO in donor
8	1	16	16	1	3	3	0	6	3	0	0	0	0	6	6	n	Ctrl MO in donor
9	1	22	22	4	0	4	2	9	3	0	0	0	0	6	6	n	Ctrl MO in donor
10	1	24	24	5	0	2	1	8	7	1	0	0	0	3	3	n	Ctrl MO in donor
11	1	23	23	5	0	4	0	5	9	0	0	0	0	4	4	m	Ctrl MO in donor
12	1	24	24	2	0	6	0	8	8	0	0	0	0	6	6	m	Ctrl MO in donor
13	1	22	22	2	0	4	0	6	9	1	0	0	0	4	4	n	Ctrl MO in host
14	1	23	23	2	1	3	0	6	11	0	0	0	0	4	4	n	Ctrl MO in host
15	1	28	28	3	1	6	2	7	9	0	0	0	0	9	9	t	Ctrl MO in host
16	1	27	27	2	1	6	2	6	9	1	0	0	1	9	10	t	Ctrl MO in host
17	1	19	19	2	0	5	0	6	6	0	0	0	0	5	5	m	Ctrl MO in both donor and host
18	1	24	24	3	0	4	0	6	11	0	0	1	0	4	5	t	Ctrl MO in both donor and host
19	1	29	29	3	1	5	0	10	10	0	0	0	0	6	6	t	Ctrl MO in both donor and host
20	1	21	21	3	1	3	2	6	6	0	0	0	0	6	6	n	Ctrl MO in both donor and host
21	1	28	28	1	1	4	4	8	9	1	0	0	0	9	9	t	No injection
22	2	30	15	5	0	3	1	10	10	1	0	0	0	4	4	n	No injection
23	2	33	16.5	3	1	5	0	9	14	1	0	0	0	6	6	n	No injection
24	2	26	13	2	2	3	2	7	9	1	0	0	0	7	7	n	No injection
25	2	26	13	4	1	4	0	6	11	0	0	0	0	5	5	n	No injection
26	2	53	26.5	3	2	9	6	16	16	1	0	0	0	17	17	t	No injection
27	2	28	14	3	2	4	2	13	4	0	0	0	0	8	8	n	No injection
28	2	27	13.5	3	0	3	2	9	8	2	0	0	0	5	5	t	No injection
29	2	46	23	3	1	9	4	17	11	1	0	0	0	14	14	m	No injection
30	2	46	23	4	1	7	3	12	18	1	0	0	0	11	11	n	No injection
31	2	48	24	8	0	7	3	9	21	0	0	0	1	10	11	t	No injection
32	2	39	19.5	3	2	9	1	9	15	0	0	0	0	12	12	n	No injection
33	2	63	31.5	5	1	12	4	20	19	2	0	0	0	17	17	m	No injection
34	2	51	25.5	4	2	8	0	14	23	0	0	0	1	10	11	m	No injection
35	2	49	24.5	4	1	11	2	9	22	0	0	0	0	14	14	m	No injection
36	2	51	25.5	4	1	11	0	9	26	0	0	0	1	12	13	m	No injection
37	2	52	26	6	1	11	2	14	17	1	0	0	0	14	14	m	No injection
38	2	54	27	4	0	14	0	15	21	0	0	0	0	14	14	n	No injection
39	2	38	19	4	1	9	0	8	16	0	0	0	1	10	11	m	No injection
40	2	39	19.5	3	2	7	2	10	14	1	0	0	0	11	11	m	No injection
41	2	55	27.5	3	1	5	8	26	12	0	0	0	0	14	14	m	No injection
42	2	41	20.5	3	0	7	3	13	14	1	0	0	0	10	10	m	No injection
43	2	45	22.5	7	0	9	3	14	12	0	0	0	0	12	12	m	No injection
44	2	41	20.5	4	1	8	2	8	17	1	0	0	0	11	11	m	No injection
45	2	43	21.5	3	1	6	3	15	14	1	0	0	1	10	11	m	No injection
46	2	44	22	3	0	8	1	8	23	1	0	0	0	9	9	t	No injection
47	2	42	21	2	0	8	0	10	21	1	0	0	0	8	8	m	No injection
48	2	46	23	8	2	8	4	12	12	0	0	0	0	14	14	m	No injection
49	2	44	22	6	2	2	4	14	15	1	0	0	0	8	8	n	Ctrl MO in donor
50	2	59	29.5	5	0	10	1	14	27	2	0	0	0	11	11	m	Ctrl MO in donor
51	2	48	24	5	1	11	2	16	13	0	1	0	0	14	15	m	Ctrl MO in donor
52	2	50	25	7	0	6	5	13	17	2	0	0	0	11	11	n	Ctrl MO in donor
53	2	37	18.5	7	3	2	5	12	8	0	0	0	0	10	10	n	Ctrl MO in donor
54	2	44	22	2	0	10	0	6	26	0	0	0	1	10	11	n	Ctrl MO in donor
55	2	38	19	2	0	9	0	12	14	1	0	0	0	9	9	n	Ctrl MO in donor
56	2	42	21	2	0	12	5	8	15	0	0	0	0	17	17	n	Ctrl MO in donor
57	2	54	27	5	0	8	2	13	25	1	0	0	0	10	10	n	Ctrl MO in donor
58	2	55	27.5	5	0	6	4	17	22	1	0	0	0	10	10	m	Ctrl MO in donor
59	2	32	16	4	0	6	2	10	10	0	0	0	0	8	8	t	Ctrl MO in donor
60	2	54	27	8	1	8	2	14	19	2	0	0	0	11	11	t	Ctrl MO in donor
61	2	39	19.5	4	1	6	2	9	16	1	0	0	0	9	9	m	Ctrl MO in donor
62	2	36	18	5	1	4	3	12	10	1	0	0	0	8	8	m	Ctrl MO in donor
63	2	47	23.5	7	2	9	6	12	11	0	0	0	0	17	17	n	Ctrl MO in donor
64	2	37	18.5	6	0	6	5	10	9	1	0	0	0	11	11	t	Ctrl MO in donor
65	2	36	18	5	1	6	2	18	4	0	0	0	0	9	9	n	Ctrl MO in donor
66	2	46	23	3	1	12	2	7	21	0	0	0	0	15	15	m	Ctrl MO in host
67	2	44	22	2	1	9	2	10	20	0	0	0	0	12	12	n	Ctrl MO in host
68	2	34	17	5	1	5	0	12	10	1	0	0	0	6	6	n	Ctrl MO in host
69	2	55	27.5	4	0	10	4	14	22	1	0	0	0	14	14	m	Ctrl MO in host
70	2	36	18	4	1	7	2	8	13	1	0	2	0	10	12	n	Ctrl MO in host
71	2	52	26	4	0	12	0	8	28	0	0	0	1	12	13	m	Ctrl MO in host
72	2	39	19.5	2	0	10	2	9	16	0	0	0	0	12	12	t	Ctrl MO in host
73	2	48	24	4	0	11	0	13	18	2	0	0	1	11	12	m	Ctrl MO in host
74	2	51	25.5	5	0	7	4	15	19	1	0	0	0	11	11	m	Ctrl MO in host
75	2	34	17	3	0	7	0	6	18	0	0	0	1	7	8	n	Ctrl MO in host
76	2	38	19	3	1	6	0	10	17	1	0	0	0	7	7	n	Ctrl MO in host
77	2	48	24	4	0	10	2	10	22	0	0	0	1	12	13	n	Ctrl MO in host
78	2	54	27	5	1	11	4	12	21	0	0	0	1	16	17	n	Ctrl MO in host
79	2	46	23	3	2	9	3	14	15	0	0	0	1	14	15	m	Ctrl MO in host
80	2	38	19	5	1	7	1	11	13	0	0	0	0	9	9	m	Ctrl MO in host
81	2	50	25	4	0	14	0	7	23	2	0	0	0	14	14	n	Ctrl MO in both donor and host
82	2	45	22.5	6	0	10	3	12	14	0	0	0	0	13	13	n	Ctrl MO in both donor and host
83	2	47	23.5	6	1	12	2	12	14	0	0	0	0	15	15	n	Ctrl MO in both donor and host
84	2	56	28	6	2	9	6	14	19	0	0	0	0	17	17	m	Ctrl MO in both donor and host
85	2	37	18.5	3	2	8	0	9	15	0	0	0	0	10	10	m	Ctrl MO in both donor and host
86	2	45	22.5	6	1	10	2	11	15	0	0	0	0	13	13	n	Ctrl MO in both donor and host
87	2	37	18.5	4	0	7	0	9	17	0	0	0	0	7	7	t	Ctrl MO in both donor and host
Ptf1a MO donors into WT hosts
Clone	Start cells	end cells	clone ratio	GC	dAC	AC	HC	PR	BC	Unspecified	Ptf1a+ GC	Ptf1a+ PR	Ptf1a+ BC	HC+AC	Ptf1a+	Position
1	1	25	25	5	0	3	0	8	8	1	2	1	1	3	7	m
2	1	29	29	4	0	1	0	12	12	0	2	3	0	1	6	m
3	1	26	26	7	0	1	0	12	6	0	1	2	1	1	5	m
4	1	21	21	5	0	1	1	10	4	0	1	2	1	2	6	n
5	1	21	21	6	0	1	1	9	4	0	1	0	0	2	3	n
6	1	19	19	2	0	2	0	7	8	0	2	3	1	2	8	m
7	1	20	20	6	0	2	0	9	3	0	0	2	1	2	5	m
8	1	25	25	5	0	4	0	9	7	0	1	1	1	4	7	m
9	1	21	21	6	0	0	0	8	7	0	2	2	2	0	6	n
10	1	22	22	4	0	2	0	7	9	0	0	3	1	2	6	m
11	1	22	22	6	0	0	0	8	8	0	1	0	2	0	3	m
12	1	23	23	4	0	1	1	9	8	0	1	5	0	2	8	t
13	1	18	18	4	0	0	0	8	6	0	1	1	0	0	2	n
14	1	23	23	5	0	0	0	11	7	0	1	5	1	0	7	m
15	1	24	24	4	0	0	0	10	10	0	1	3	1	0	5	m
16	1	24	24	4	0	1	0	5	14	0	2	2	1	1	6	m
17	1	19	19	5	0	0	0	13	1	0	1	5	0	0	6	n
18	1	20	20	5	0	0	0	11	4	0	2	2	0	0	4	n
19	1	32	32	5	0	1	0	19	7	0	0	5	0	1	6	n
20	1	15	15	5	0	0	0	7	3	0	0	0	2	0	2	t
21	1	17	17	5	0	0	0	8	3	1	2	3	0	0	5	n
22	1	17	17	3	0	3	0	7	4	0	1	1	0	3	5	t
23	1	29	29	6	0	1	1	12	8	1	0	0	1	2	3	t
24	2	49	24.5	8	1	5	0	14	21	0	1	2	2	6	11	m
25	2	42	21	7	0	5	0	14	16	0	0	0	2	5	7	m
26	2	41	20.5	6	0	3	0	16	16	0	1	5	1	3	10	n
27	2	42	21	5	0	3	0	17	17	0	1	7	0	3	11	n
28	2	41	20.5	9	0	3	0	12	17	0	2	2	1	3	8	m
29	2	47	23.5	14	0	2	0	20	11	0	3	4	1	2	10	m
30	2	42	21	7	1	2	0	19	12	1	1	9	0	3	13	m
31	2	39	19.5	9	1	3	0	13	13	0	3	4	0	4	11	t
32	2	39	19.5	7	0	0	0	16	16	0	1	6	2	0	9	m
33	2	35	17.5	7	1	1	0	21	5	0	1	6	0	2	9	n
34	2	40	20	7	2	3	2	20	6	0	1	2	0	7	10	m
35	2	41	20.5	7	0	3	1	24	6	0	1	7	0	4	12	m
36	2	35	17.5	5	0	2	1	14	13	0	1	0	1	3	5	n
37	2	39	19.5	7	0	7	0	9	16	0	0	1	0	7	8	n
38	2	41	20.5	11	0	1	1	12	16	0	4	8	1	2	15	t
39	2	41	20.5	10	0	3	0	12	16	0	1	3	1	3	8	n
40	2	41	20.5	11	0	1	0	17	12	0	1	4	2	1	8	n
41	2	38	19	6	0	0	0	24	7	1	2	5	0	0	7	t
42	2	44	22	10	0	3	0	15	16	0	3	1	2	3	9	t
43	2	36	18	10	0	1	0	12	13	0	2	2	2	1	7	t
44	2	44	22	7	1	2	0	16	17	1	1	7	0	3	11	n
45	2	30	15	7	0	2	1	15	5	0	1	3	3	3	10	n
46	2	31	15.5	7	1	0	0	16	7	0	2	4	2	1	9	m
47	2	38	19	7	0	3	2	14	12	0	4	4	0	5	13	m
48	2	44	22	9	0	3	0	18	14	0	1	1	0	3	5	n
49	2	42	21	6	0	4	0	14	18	0	2	5	2	4	13	m
50	2	42	21	5	0	2	0	21	14	0	1	9	0	2	12	n
WT donors into Ptf1a MO hosts
Clone	#start cells	#end cells	clone ratio	GC	dAC	AC	HC	PR	BC	Unspecified	Ptf1a+ GC	Ptf1a+ PR	Ptf1a+ BC	HC+AC	Ptf1a+	Position
1	1	29	29	1	0	2	0	0	26	0	0	0	0	2	2	m
2	1	33	33	1	0	9	0	6	17	0	0	0	0	9	9	m
3	1	33	33	1	0	7	0	6	19	0	0	0	0	7	7	m
4	1	26	26	1	0	4	0	1	20	0	0	0	0	4	4	n
5	1	25	25	1	0	7	0	3	14	0	0	0	0	7	7	n
6	1	26	26	3	0	7	0	3	13	0	0	0	0	7	7	t
7	1	36	36	0	0	7	1	5	23	0	0	1	0	8	9	m
8	1	35	35	2	1	7	0	9	16	0	0	0	0	8	8	n
9	1	41	41	3	1	7	0	4	26	0	0	0	1	8	9	n
10	1	28	28	0	1	6	4	6	10	1	0	0	0	11	11	n
11	1	31	31	1	0	3	0	3	24	0	0	0	0	3	3	n
12	1	35	35	2	0	5	0	4	24	0	0	0	0	5	5	m
13	1	38	38	2	1	5	2	7	21	0	0	0	1	8	9	n
14	1	31	31	0	2	6	2	8	13	0	0	0	0	10	10	n
15	1	35	35	3	0	5	3	6	18	0	0	0	0	8	8	n
16	1	26	26	0	1	6	0	5	14	0	0	0	0	7	7	n
17	1	26	26	0	1	6	0	2	17	0	0	0	0	7	7	n
18	1	27	27	2	1	3	0	8	13	0	0	0	0	4	4	n
19	1	34	34	2	0	5	0	8	19	0	0	0	0	5	5	n
20	1	24	24	1	1	4	0	5	13	0	0	0	0	5	5	n
21	1	31	31	0	1	7	0	5	18	0	0	0	0	8	8	n
22	1	30	30	0	0	8	0	5	16	1	0	0	1	8	9	m
23	1	34	34	2	0	8	0	4	20	0	0	0	1	8	9	m
24	1	26	26	2	0	5	1	4	14	0	0	0	0	6	6	n
25	2	40	20	0	0	7	0	6	27	0	0	0	0	7	7	m
26	2	54	27	2	1	7	1	8	34	1	0	0	0	9	9	m
27	2	66	33	5	1	11	4	14	29	2	0	0	0	16	16	n
28	2	42	21	2	0	9	0	2	29	0	0	0	0	9	9	m
29	2	67	33.5	5	2	15	1	13	31	0	0	0	0	18	18	n
30	2	58	29	6	3	10	1	14	24	0	0	0	1	14	15	m
31	2	39	19.5	5	1	5	0	8	20	0	0	0	0	6	6	n
32	2	56	28	4	0	11	2	10	27	2	0	0	0	13	13	m
33	2	52	26	3	1	9	0	6	33	0	0	1	0	10	11	n
34	2	53	26.5	2	0	10	0	6	35	0	0	0	1	10	11	m
35	2	49	24.5	1	0	9	0	4	33	2	0	0	0	9	9	n
36	2	45	22.5	2	0	7	0	2	34	0	0	0	0	7	7	n
37	2	43	21.5	1	0	9	0	6	27	0	0	0	0	9	9	n
38	2	50	25	5	1	8	2	10	24	0	0	0	0	11	11	n
39	2	70	35	4	1	10	3	18	34	0	0	0	0	14	14	t
40	2	42	21	1	1	8	0	8	22	2	0	0	0	9	9	n
41	2	45	22.5	5	0	10	0	8	22	0	0	0	1	10	11	m
42	2	48	24	3	0	8	2	13	22	0	0	0	1	10	11	m
43	2	44	22	4	0	11	1	9	19	0	0	0	0	12	12	m
44	2	55	27.5	2	2	11	1	14	25	0	0	0	0	14	14	n
45	2	50	25	3	4	11	0	9	22	1	0	0	1	15	16	m
46	2	43	21.5	2	0	7	5	10	19	0	0	0	0	12	12	m
Ptf1a MO donors into Ptf1a MO hosts
Clone	#start cells	#end cells	clone ratio	GC	dAC	AC	HC	PR	BC	Unspecified	Ptf1a+ GC	Ptf1a+ PR	Ptf1a+ BC	HC+AC	Ptf1a+	Position
1	1	18	18	4	0	2	0	5	7	0	2	2	0	2	6	n
2	1	26	26	4	0	4	0	9	9	0	1	3	0	4	8	n
3	1	22	22	2	0	4	1	6	9	0	0	0	0	5	5	n
4	1	30	30	4	0	4	0	9	12	1	0	2	0	4	6	n
5	1	19	19	3	0	3	0	8	5	0	1	2	1	3	7	n
6	1	21	21	2	0	1	0	5	13	0	0	0	1	1	2	m
7	1	26	26	5	0	0	0	9	12	0	1	2	1	0	4	t
8	1	31	31	4	0	2	0	4	20	1	0	0	1	2	3	t
9	1	19	19	2	0	2	0	2	13	0	0	0	0	2	2	t
10	1	22	22	6	0	2	1	6	7	0	2	0	0	3	5	n
11	1	23	23	4	0	2	0	5	12	0	0	0	1	2	3	t
12	1	30	30	2	0	4	0	8	16	0	1	1	0	4	6	t
13	1	22	22	3	0	4	0	4	11	0	1	0	0	4	5	n
14	1	27	27	4	0	3	0	13	7	0	2	2	0	3	7	m
15	1	23	23	5	0	2	0	7	9	0	0	2	1	2	5	n
16	1	24	24	4	0	1	0	4	15	0	1	1	0	1	3	t
17	1	30	30	2	0	2	0	2	23	1	0	0	1	2	3	t
18	1	24	24	3	0	1	0	8	12	0	0	2	1	1	4	m
19	1	24	24	4	0	1	0	8	11	0	0	2	1	1	4	m
20	1	23	23	5	0	1	0	7	10	0	0	1	0	1	2	n
21	1	16	16	2	0	1	0	5	8	0	0	2	1	1	4	n
22	1	22	22	5	0	1	0	2	14	0	1	0	1	1	3	n
23	1	26	26	3	0	4	0	6	13	0	1	0	1	4	6	m
24	1	22	22	5	0	1	0	9	7	0	2	1	0	1	4	m
25	1	19	19	2	0	2	0	6	9	0	1	0	1	2	4	m
26	1	25	25	4	0	3	0	8	9	1	0	2	1	3	6	m
27	1	16	16	2	0	1	0	5	8	0	0	1	1	1	3	t
28	1	23	23	3	0	2	0	7	11	0	0	0	0	2	2	t
29	1	27	27	5	0	2	0	7	12	1	1	0	2	2	5	m
30	2	39	19.5	6	0	8	0	12	13	0	1	3	0	8	12	n
31	2	38	19	8	0	6	0	10	14	0	1	5	0	6	12	n
32	2	53	26.5	7	1	6	0	16	21	2	0	2	2	7	11	m
33	2	46	23	8	1	5	0	14	18	0	2	4	2	6	14	m
34	2	45	22.5	6	1	6	0	15	17	0	0	3	2	7	12	n
35	2	44	22	6	0	5	0	9	24	0	1	1	1	5	8	m
36	2	48	24	5	0	8	0	16	19	0	1	6	0	8	15	t
37	2	38	19	5	0	4	0	16	12	1	1	7	0	4	12	m
38	2	37	18.5	5	0	5	0	14	12	1	0	2	0	5	7	m
39	2	36	18	6	1	2	0	13	14	0	4	3	1	3	11	t
40	2	35	17.5	5	0	2	0	10	18	0	2	0	1	2	5	m
41	2	42	21	3	0	6	0	9	24	0	0	0	0	6	6	m
42	2	32	16	4	0	3	0	8	17	0	3	1	0	3	7	m
43	2	47	23.5	11	0	1	0	17	18	0	4	6	1	1	12	n
Atoh7 MO donors into WT hosts
Clone	#start cells	#end cells	Clone ratio	GC	dAC	AC	HC	PR	BC	Unspecified	Ptf1a+ GC	Ptf1a+ PR	Ptf1a+ BC	HC+AC	Ptf1a+	Position
1	1	24	24	0	0	4	2	7	11	0	0	1	1	6	8	m
2	1	24	24	1	0	4	2	12	5	0	0	0	0	6	6	m
3	1	26	26	0	1	2	4	12	7	0	0	0	0	7	7	m
4	1	35	35	0	0	8	0	7	19	1	0	0	0	8	8	t
5	1	18	18	0	0	2	2	6	8	0	0	2	0	4	6	n
6	1	21	21	0	1	4	3	9	4	0	0	2	0	8	10	n
7	1	32	32	0	1	6	0	10	14	1	0	0	0	7	7	m
8	1	22	22	0	0	8	0	4	10	0	0	0	0	8	8	n
9	1	31	31	1	3	4	4	11	8	0	0	2	0	11	13	n
10	1	27	27	1	2	3	5	10	5	1	0	0	0	10	10	m
11	1	32	32	0	1	3	6	11	10	1	0	0	0	10	10	m
12	1	25	25	0	0	6	0	6	13	0	0	0	0	6	6	t
13	1	27	27	0	0	1	4	15	6	1	0	2	0	5	7	n
14	1	34	34	0	0	7	0	6	20	1	0	0	0	7	7	m
15	1	44	44	0	1	5	4	13	20	1	0	0	0	10	10	m
16	1	26	26	0	1	5	0	8	12	0	0	0	0	6	6	n
17	2	42	21	0	1	6	2	17	15	1	0	4	0	9	13	m
18	2	40	20	0	1	9	0	14	16	0	0	0	0	10	10	m
19	2	46	23	2	1	10	2	14	16	1	0	0	0	13	13	m
20	2	40	20	2	0	6	3	16	12	1	0	0	0	9	9	m
21	2	59	29.5	0	2	9	2	18	28	0	0	0	0	13	13	m
22	2	46	23	0	0	7	3	22	14	0	0	0	0	10	10	m
23	2	43	21.5	1	2	3	8	20	9	0	0	0	0	13	13	m
24	2	55	27.5	2	0	11	2	19	19	2	0	0	0	13	13	n
25	2	52	26	0	2	9	6	19	15	1	0	0	0	17	17	m
26	2	51	25.5	0	1	11	2	19	16	2	0	0	0	14	14	n
27	2	56	28	0	1	15	2	15	23	0	0	0	1	18	19	m
28	2	42	21	0	2	7	0	15	16	2	0	0	0	9	9	t
29	2	54	27	0	0	9	4	11	28	2	0	0	1	13	14	t
30	2	42	21	0	0	8	0	7	25	2	0	0	0	8	8	n
31	2	49	24.5	0	0	9	0	14	24	2	0	0	0	9	9	n
32	2	44	22	0	0	9	2	11	20	2	0	0	0	11	11	n
33	2	40	20	0	3	6	4	17	10	0	0	0	0	13	13	m
34	2	42	21	0	1	8	3	6	24	0	0	0	0	12	12	t
35	2	40	20	0	1	7	1	10	20	1	0	0	0	9	9	t
36	2	48	24	0	0	11	2	11	22	2	0	0	0	13	13	n
37	2	49	24.5	0	0	8	0	6	33	2	0	0	2	8	10	m
38	2	68	34	0	3	12	3	16	32	2	0	0	0	18	18	m
39	2	58	29	0	0	13	0	13	31	1	0	0	1	13	14	t
40	2	38	19	0	4	4	6	14	9	1	0	0	0	14	14	m
41	2	38	19	0	0	2	7	20	9	0	0	0	0	9	9	t
42	2	43	21.5	1	0	9	0	10	23	0	0	0	1	9	10	m
43	2	42	21	1	1	4	5	18	12	1	0	0	0	10	10	t
44	2	46	23	0	1	6	6	12	19	2	0	0	0	13	13	t
45	2	62	31	0	1	9	4	17	29	2	0	0	0	14	14	t
46	2	45	22.5	0	0	8	4	20	12	1	0	0	0	12	12	n
47	2	45	22.5	0	2	10	6	14	12	1	0	0	0	18	18	n
48	2	36	18	0	1	5	6	18	6	0	0	0	0	12	12	t
49	2	38	19	0	2	4	5	20	7	0	0	0	0	11	11	t
50	2	60	30	1	0	11	3	18	26	1	0	0	0	14	14	m
51	2	48	24	0	2	6	4	20	16	0	0	2	0	12	14	m
52	2	51	25.5	0	1	13	4	16	16	1	0	0	0	18	18	m
53	2	48	24	0	2	9	1	14	22	0	1	0	1	12	14	m
54	2	51	25.5	0	2	8	3	14	22	2	0	0	0	13	13	m
55	2	64	32	0	1	15	2	24	20	2	0	0	0	18	18	m
56	2	53	26.5	1	1	12	0	16	21	2	0	0	0	13	13	m
WT donors into Atoh7 MO hosts
Clone	#start cells	#end cells	Clone ratio	GC	dAC	AC	HC	PR	BC	Unspecified	Ptf1a+ GC	Ptf1a+ PR	Ptf1a+ BC	HC+AC	Ptf1a+	Position
1	1	29	29	3	0	4	4	15	3	0	0	0	0	8	8	t
2	1	25	25	4	0	4	0	5	11	1	0	0	0	4	4	n
3	1	34	34	1	2	5	0	7	18	1	0	0	1	7	8	n
4	1	35	35	2	2	5	5	10	10	1	0	0	0	12	12	n
5	1	36	36	4	1	4	6	13	8	0	0	0	0	11	11	n
6	1	35	35	3	2	1	4	12	12	1	0	0	0	7	7	t
7	1	41	41	2	2	7	2	11	17	0	0	0	0	11	11	n
8	1	29	29	2	0	6	0	10	10	1	0	0	0	6	6	n
9	2	58	29	5	0	13	3	12	21	4	0	0	0	16	16	n
10	2	53	26.5	1	2	11	0	12	25	2	0	0	0	13	13	m
11	2	63	31.5	1	6	9	0	19	26	2	0	0	0	15	15	n
12	2	43	21.5	2	4	7	2	14	14	0	0	0	0	13	13	n
13	2	49	24.5	3	2	7	1	15	19	2	0	0	0	10	10	n
14	2	61	30.5	1	4	9	6	24	16	1	0	0	0	19	19	m
15	2	58	29	7	0	8	4	19	19	1	0	0	0	12	12	m
16	2	38	19	2	2	6	2	9	17	0	0	0	0	10	10	t
17	2	51	25.5	0	5	6	2	13	24	1	0	0	0	13	13	n
18	2	57	28.5	4	3	9	2	18	21	0	0	0	0	14	14	n
19	2	50	25	4	0	10	4	16	16	0	0	0	0	14	14	n
20	2	51	25.5	3	1	9	2	18	18	0	0	0	0	12	12	t
21	2	47	23.5	4	1	7	1	9	25	0	0	0	0	9	9	m
22	2	50	25	4	1	9	3	15	18	0	0	0	1	13	14	t
23	2	47	23.5	2	0	9	4	16	16	0	0	0	0	13	13	t
24	2	62	31	3	3	11	1	18	24	2	0	0	0	15	15	t
25	2	47	23.5	4	0	6	2	8	26	1	0	0	0	8	8	m
26	2	48	24	6	1	4	0	14	21	2	0	0	0	5	5	m
27	2	48	24	4	2	5	5	18	14	0	0	0	0	12	12	m
28	2	62	31	4	2	8	6	19	21	2	0	0	0	16	16	m
29	2	58	29	8	1	6	0	15	26	2	0	0	0	7	7	n
30	2	54	27	0	3	12	2	12	25	0	0	0	0	17	17	m
31	2	63	31.5	5	3	9	4	22	20	0	0	1	0	16	17	n
32	2	70	35	4	4	12	4	22	24	0	0	1	0	20	21	m
33	2	65	32.5	3	2	9	6	17	26	2	0	0	1	17	18	m
34	2	75	37.5	6	4	10	4	24	26	1	0	0	0	18	18	n
35	2	72	36	6	2	7	12	32	13	0	0	0	0	21	21	m
36	2	61	30.5	7	0	6	4	22	22	0	0	0	0	10	10	m
37	2	63	31.5	5	5	9	6	22	15	1	0	0	0	20	20	m
38	2	43	21.5	1	1	10	1	14	15	1	0	0	0	12	12	n
39	2	46	23	5	3	7	4	20	7	0	0	0	0	14	14	n
40	2	40	20	5	3	3	6	12	11	0	0	0	0	12	12	n
41	2	48	24	4	7	4	4	20	9	0	0	0	0	15	15	n
42	2	37	18.5	3	0	4	5	13	12	0	0	0	1	9	10	n
43	2	56	28	3	3	9	3	18	20	0	0	0	0	15	15	m
44	2	54	27	3	1	7	6	17	20	0	0	0	1	14	15	n
45	2	47	23.5	7	3	4	4	18	10	1	0	0	0	11	11	n
46	2	54	27	5	0	6	6	14	23	0	0	1	0	12	13	n
Atoh7 MO donors into Atoh7 MO hosts
Clone	#start cells	#end cells	Clone ratio	GC	dAC	AC	HC	PR	BC	Unspecified	Ptf1a+ GC	Ptf1a+ PR	Ptf1a+ BC	HC+AC	Ptf1a+	Position
1	1	35	35	1	2	3	6	16	7	0	0	0	0	11	11	n
2	1	28	28	0	2	5	0	6	14	1	0	0	0	7	7	n
3	1	30	30	1	2	6	2	12	7	0	0	0	0	10	10	t
4	1	28	28	0	1	7	0	7	13	0	0	0	0	8	8	n
5	1	33	33	1	1	7	2	14	8	0	0	0	0	10	10	n
6	1	34	34	0	2	6	0	7	19	0	0	0	1	8	9	n
7	1	34	34	1	1	5	0	10	17	0	0	0	0	6	6	n
8	1	39	39	1	0	4	6	17	11	0	0	0	0	10	10	m
9	1	24	24	0	0	4	6	11	2	1	0	0	0	10	10	t
10	1	23	23	0	0	1	6	14	2	0	0	0	0	7	7	t
11	1	33	33	1	2	5	0	11	14	0	0	0	0	7	7	n
12	1	36	36	0	1	5	4	13	13	0	0	0	0	10	10	n
13	1	41	41	0	0	7	2	17	13	2	0	0	0	9	9	m
14	1	27	27	0	1	6	0	9	11	0	0	0	0	7	7	n
15	1	29	29	0	2	4	0	4	18	1	0	0	0	6	6	n
16	1	23	23	0	2	2	0	4	14	1	0	0	0	4	4	n
17	1	35	35	0	0	8	0	7	20	0	0	0	0	8	8	n
18	1	35	35	0	1	6	0	6	22	0	0	0	0	7	7	m
19	1	23	23	0	0	4	2	12	5	0	0	0	0	6	6	n
20	1	39	39	1	1	7	0	13	17	0	0	0	0	8	8	t
21	1	25	25	0	1	5	0	14	5	0	0	0	0	6	6	n
22	1	35	35	0	2	5	0	12	16	0	0	0	0	7	7	n
23	1	22	22	0	3	2	2	11	4	0	0	0	0	7	7	n
24	1	37	37	0	2	7	0	12	15	1	0	0	0	9	9	n
25	1	32	32	0	2	5	2	7	16	0	0	0	0	9	9	n
26	1	36	36	0	2	5	2	11	16	0	0	0	1	9	10	n
27	1	38	38	0	1	4	2	7	24	0	0	0	0	7	7	n
28	1	27	27	0	0	5	0	5	17	0	0	0	0	5	5	n
29	2	45	22.5	0	2	10	0	6	25	2	0	0	0	12	12	n
30	2	45	22.5	1	1	10	4	16	12	1	0	0	0	15	15	t
31	2	36	18	1	3	7	0	10	14	1	0	0	0	10	10	t
32	2	43	21.5	1	2	5	8	16	10	1	0	0	0	15	15	t
33	2	50	25	0	3	9	4	18	16	0	0	0	0	16	16	n
34	2	61	30.5	0	3	13	0	16	27	2	0	0	1	16	17	m
35	2	58	29	0	4	11	3	23	14	3	0	0	0	18	18	m
36	2	63	31.5	1	4	7	2	26	21	2	0	0	0	13	13	n
37	2	51	25.5	0	4	6	2	14	23	2	0	0	0	12	12	n
38	2	52	26	0	1	13	1	7	28	2	0	0	0	15	15	n
39	2	54	27	0	3	11	0	11	29	0	0	0	0	14	14	n
40	2	44	22	0	4	4	4	16	13	3	0	0	0	12	12	n
41	2	42	21	0	5	2	3	20	11	1	0	0	0	10	10	t
42	2	68	34	0	6	7	6	26	21	2	0	0	0	19	19	n
43	2	34	17	0	1	6	4	14	9	0	0	0	0	11	11	t
44	2	53	26.5	0	3	11	0	16	22	1	0	0	0	14	14	n
45	2	48	24	0	4	7	4	17	16	0	0	0	0	15	15	n
46	2	36	18	1	3	6	0	9	16	1	0	0	0	9	9	n
47	2	42	21	0	1	9	0	11	20	1	0	0	0	10	10	n
48	2	58	29	0	2	14	2	22	18	0	0	0	0	18	18	n
49	2	82	41	0	2	13	4	35	26	2	0	0	0	19	19	n
50	2	45	22.5	0	3	4	4	25	9	0	0	0	0	11	11	t
51	2	38	19	0	2	6	3	20	7	0	0	1	0	11	12	n
52	2	69	34.5	0	4	6	6	32	21	0	0	0	0	16	16	n
53	2	39	19.5	1	2	6	0	12	17	1	0	0	0	8	8	m
54	2	49	24.5	0	3	4	5	23	14	0	0	2	0	12	14	n
55	2	59	29.5	0	2	7	4	20	25	1	0	0	1	13	14	m
56	2	55	27.5	0	2	10	4	20	18	1	0	0	0	16	16	n
Vsx1 MO donors into WT hosts
Clone	#start cells	#end cells	Clone ratio	GC	dAC	AC	HC	PR	BC	Unspecified	Ptf1a+ GC	Ptf1a+ PR	Ptf1a+ BC	HC+AC	Ptf1a+	Position
1	1	28	28	5	2	5	0	7	9	0	0	0	2	7	9	t
2	1	24	24	2	1	4	2	6	9	0	0	0	2	7	9	n
3	1	20	20	1	0	2	2	6	8	1	0	0	3	4	7	n
4	1	18	18	2	1	5	0	5	5	0	0	0	2	6	8	n
5	1	24	24	4	0	2	2	9	6	1	0	0	2	4	6	t
6	1	22	22	2	1	2	1	10	5	1	0	0	2	4	6	m
7	1	23	23	2	1	4	1	8	6	1	0	0	1	6	7	m
8	1	29	29	2	2	7	1	10	6	1	0	0	2	10	12	t
9	1	27	27	2	0	4	2	12	6	1	0	2	3	6	11	m
10	1	28	28	2	0	5	0	6	14	1	0	0	6	5	11	t
11	1	22	22	3	0	4	2	10	2	1	0	0	0	6	6	m
12	1	26	26	5	1	3	2	8	7	0	0	1	1	6	8	m
13	1	29	29	2	0	8	0	9	10	0	0	0	4	8	12	n
14	1	16	16	1	0	4	0	2	9	0	0	1	3	4	8	n
15	1	24	24	3	0	3	2	6	9	1	0	0	2	5	7	t
16	1	21	21	2	0	5	2	7	5	0	0	0	2	7	9	m
17	1	22	22	2	1	4	1	8	6	0	0	0	1	6	7	t
18	1	26	26	2	0	5	2	8	8	1	0	0	3	7	10	m
19	1	23	23	4	0	5	0	5	7	2	0	0	1	5	6	m
20	1	27	27	3	1	6	2	11	4	0	0	1	1	9	11	m
21	1	16	16	1	0	5	0	2	8	0	0	0	0	5	5	t
22	1	20	20	2	0	2	5	6	4	1	0	0	1	7	8	t
23	1	27	27	3	0	4	1	10	8	1	0	0	2	5	7	n
24	1	20	20	1	0	5	0	5	8	1	0	0	2	5	7	t
25	2	55	27.5	11	0	10	0	19	15	0	1	0	4	10	15	m
26	2	34	17	4	1	7	3	11	8	0	1	0	2	11	14	m
27	2	42	21	4	0	9	0	10	18	1	0	0	3	9	12	n
28	2	39	19.5	6	1	8	4	14	6	0	0	0	2	13	15	n
29	2	38	19	4	2	7	2	9	12	2	0	0	4	11	15	n
30	2	38	19	4	1	9	2	10	12	0	0	0	3	12	15	n
31	2	52	26	5	1	11	8	19	7	1	0	0	2	20	22	n
32	2	41	20.5	3	0	8	0	12	17	1	0	1	3	8	12	n
33	2	40	20	1	0	8	2	12	16	1	0	0	4	10	14	t
34	2	55	27.5	6	2	9	5	15	17	1	0	0	4	16	20	n
35	2	41	20.5	4	0	6	2	13	15	1	1	0	3	8	12	n
36	2	37	18.5	4	1	7	3	11	11	0	1	0	1	11	13	n
37	2	36	18	6	2	5	2	13	6	2	0	0	1	9	10	n
38	2	41	20.5	3	0	8	2	13	13	2	0	0	3	10	13	m
39	2	30	15	3	0	7	2	8	10	0	0	0	5	9	14	n
40	2	32	16	3	0	8	0	9	12	0	0	0	4	8	12	t
41	2	37	18.5	3	0	5	2	7	19	1	0	0	3	7	10	t
42	2	38	19	5	0	8	2	9	14	0	0	0	2	10	12	n
43	2	37	18.5	2	0	9	1	11	13	1	0	0	2	10	12	t
44	2	43	21.5	7	2	6	2	18	6	2	0	0	2	10	12	t
45	2	33	16.5	3	2	6	3	11	8	0	0	0	1	11	12	m
46	2	35	17.5	3	0	7	4	11	10	0	0	0	2	11	13	n
WT donors into Vsx1 MO hosts
Clone	#start cells	#end cells	Clone ratio	GC	dAC	AC	HC	PR	BC	Unspecified	Ptf1a+ GC	Ptf1a+ PR	Ptf1a+ BC	HC+AC	Ptf1a+	Position
1	1	22	22	3	2	4	0	3	9	1	0	0	0	6	6	m
2	1	28	28	3	2	5	2	8	8	0	0	0	0	9	9	n
3	1	23	23	1	1	4	4	6	7	0	0	0	0	9	9	t
4	1	22	22	2	0	5	3	8	4	0	0	0	0	8	8	n
5	1	23	23	2	0	3	0	5	13	0	0	0	0	3	3	n
6	1	25	25	4	3	6	0	6	6	0	0	0	0	9	9	n
7	1	24	24	2	0	6	1	5	10	0	0	0	0	7	7	n
8	2	38	19	3	1	5	6	14	8	1	0	2	0	12	14	m
9	2	38	19	5	1	7	3	11	9	2	0	0	0	11	11	m
10	2	45	22.5	6	1	8	4	13	12	1	0	0	0	13	13	n
11	2	34	17	2	1	7	1	12	10	1	0	2	0	9	11	m
12	2	39	19.5	7	1	7	6	10	8	0	1	0	0	14	15	m
13	2	34	17	4	0	7	3	13	7	0	0	0	0	10	10	m
14	2	50	25	6	2	10	5	15	12	0	0	0	0	17	17	n
15	2	51	25.5	6	1	10	2	15	17	0	0	0	0	13	13	n
16	2	52	26	6	2	7	6	14	17	0	0	1	0	15	16	n
17	2	34	17	5	1	5	4	12	7	0	0	2	0	10	12	t
18	2	34	17	6	0	6	5	9	8	0	0	0	0	11	11	n
19	2	45	22.5	5	2	10	2	12	13	1	0	0	0	14	14	m
20	2	38	19	4	2	5	5	10	12	0	0	0	0	12	12	n
21	2	49	24.5	5	2	9	2	14	17	0	0	0	0	13	13	n
22	2	58	29	5	2	7	4	19	21	0	0	0	0	13	13	n
23	2	41	20.5	4	2	8	4	10	13	0	0	0	0	14	14	n
24	2	52	26	4	0	11	4	15	18	0	0	0	0	15	15	m
25	2	52	26	6	1	10	2	12	21	0	0	0	0	13	13	n
26	2	37	18.5	3	1	9	0	6	17	1	0	0	0	10	10	n
27	2	30	15	3	0	6	0	11	9	1	0	0	0	6	6	n
28	2	42	21	7	3	8	4	13	6	1	0	0	0	15	15	t
29	2	38	19	2	1	5	1	11	17	1	0	0	1	7	8	n
30	2	47	23.5	4	0	12	2	14	15	0	0	0	0	14	14	n
31	2	49	24.5	4	1	9	4	13	16	2	0	0	0	14	14	n
32	2	44	22	3	1	9	0	8	21	2	0	0	1	10	11	m
33	2	44	22	3	0	6	0	8	27	0	0	0	1	6	7	n
34	2	45	22.5	4	1	10	0	12	17	1	0	0	0	11	11	n
35	2	43	21.5	5	2	5	2	12	17	0	0	0	0	9	9	n
36	2	42	21	4	0	3	4	11	20	0	0	0	0	7	7	n
37	2	46	23	4	2	8	2	12	18	0	0	0	1	12	13	n
38	2	52	26	4	1	8	3	13	23	0	0	0	0	12	12	n
39	2	38	19	4	0	8	6	12	8	0	0	0	0	14	14	n
40	2	43	21.5	4	0	8	0	11	19	1	0	0	1	8	9	m
41	2	46	23	5	0	9	2	14	16	0	0	0	0	11	11	m
42	2	55	27.5	5	0	12	2	10	24	2	0	0	0	14	14	n
43	2	59	29.5	4	2	10	2	16	24	1	0	0	0	14	14	m
44	2	48	24	4	3	5	3	13	20	0	0	0	1	11	12	n
45	2	41	20.5	6	1	8	2	8	15	1	0	0	0	11	11	t
46	2	43	21.5	5	0	5	4	17	12	0	0	0	0	9	9	t
47	2	49	24.5	4	0	7	4	9	24	1	0	0	0	11	11	n
Vsx1 MO donors into Vsx1 MO hosts
Clone	#start cells	#end cells	Clone ratio	GC	dAC	AC	HC	PR	BC	Unspecified	Ptf1a+ GC	Ptf1a+ PR	Ptf1a+ BC	HC+AC	Ptf1a+	Position
1	1	27	27	2	1	4	3	9	7	1	0	0	2	8	10	t
2	1	23	23	3	0	9	0	7	4	0	0	0	2	9	11	n
3	1	24	24	5	0	5	2	8	3	1	0	0	0	7	7	n
4	1	24	24	3	0	7	2	8	4	0	0	0	0	9	9	m
5	1	19	19	2	0	4	2	4	7	0	0	0	0	6	6	m
6	1	40	40	3	0	9	2	13	11	2	0	0	0	11	11	m
7	1	22	22	4	0	3	0	10	5	0	0	0	2	3	5	n
8	1	28	28	2	3	4	2	12	4	1	0	0	2	9	11	m
9	1	29	29	2	1	5	3	10	8	0	0	0	2	9	11	m
10	1	24	24	2	0	6	0	6	10	0	0	0	4	6	10	n
11	1	25	25	2	1	6	0	6	10	0	0	0	3	7	10	n
12	1	25	25	2	0	5	2	10	6	0	0	0	1	7	8	m
13	1	27	27	3	1	6	0	11	6	0	0	0	2	7	9	n
14	1	21	21	2	1	3	2	6	7	0	0	0	3	6	9	m
15	1	22	22	2	1	2	4	12	0	1	0	0	0	7	7	n
16	2	53	26.5	8	3	8	6	20	6	2	0	0	1	17	18	n
17	2	48	24	7	2	6	4	24	4	1	0	0	0	12	12	n
18	2	41	20.5	10	0	8	4	16	3	0	0	1	0	12	13	m
19	2	36	18	4	1	10	4	12	4	1	0	0	0	15	15	m
20	2	40	20	5	3	6	4	18	3	1	0	0	1	13	14	m
21	2	49	24.5	6	0	11	2	14	14	2	0	0	0	13	13	n
22	2	45	22.5	6	1	10	2	18	8	0	0	0	0	13	13	n
23	2	51	25.5	5	1	9	3	16	16	1	0	0	4	13	17	n
24	2	38	19	5	0	5	4	15	9	0	0	0	1	9	10	t
25	2	49	24.5	4	0	11	6	18	10	0	0	0	3	17	20	n
26	2	51	25.5	6	1	9	2	15	16	2	0	0	4	12	16	n
27	2	44	22	6	2	7	4	18	7	0	0	0	1	13	14	n
28	2	49	24.5	5	3	9	6	20	6	0	0	1	2	18	21	t
29	2	48	24	6	2	8	2	16	14	0	0	0	2	12	14	n
30	2	49	24.5	6	4	6	2	20	10	1	0	0	2	12	14	m
31	2	47	23.5	6	1	10	2	13	14	1	0	1	0	13	14	t
32	2	30	15	1	2	7	1	10	8	1	0	0	2	10	12	n
33	2	51	25.5	3	0	12	2	16	18	0	0	0	6	14	20	m
34	2	40	20	4	1	10	2	16	4	3	0	0	2	13	15	m
35	2	56	28	5	3	12	6	18	12	0	0	0	2	21	23	m
36	2	44	22	4	0	5	8	16	10	1	0	0	2	13	15	m
37	2	40	20	5	3	6	2	18	6	0	0	2	2	11	15	t
38	2	34	17	6	1	3	0	18	4	2	0	0	0	4	4	m
39	2	46	23	3	3	8	1	21	9	1	0	0	2	12	14	m
40	2	41	20.5	5	2	5	2	10	15	2	0	0	2	9	11	t
41	2	40	20	6	0	7	2	10	14	1	0	0	0	9	9	t
42	2	43	21.5	3	1	8	4	16	11	0	0	0	2	13	15	n
Atoh7 & Ptf1a MO donors into WT hosts
Clone	#start cells	#end cells	Clone ratio	GC	dAC	AC	HC	PR	BC	Unspecified	Ptf1a+ GC	Ptf1a+ PR	Ptf1a+ BC	HC+AC	Ptf1a+	Position
1	1	29	29	0	1	4	0	10	14	0	0	4	2	5	11	m
2	1	32	32	2	0	2	0	11	17	0	0	4	2	2	8	m
3	1	27	27	0	0	5	0	11	11	0	0	7	1	5	13	m
4	1	21	21	0	0	1	0	16	4	0	0	6	1	1	8	m
5	1	27	27	0	0	2	0	18	6	1	0	10	1	2	13	m
6	1	38	38	0	1	2	0	17	18	0	0	2	2	3	7	n
7	1	25	25	0	0	0	1	12	11	1	0	2	2	1	5	n
8	1	33	33	1	0	3	2	14	12	1	0	3	0	5	8	n
9	1	21	21	0	0	2	0	7	12	0	0	2	0	2	4	n
10	1	22	22	1	0	3	0	10	7	1	0	0	0	3	3	m
11	1	29	29	1	0	3	0	8	17	0	0	4	1	3	8	n
12	1	25	25	0	0	3	0	11	11	0	0	3	1	3	7	n
13	1	27	27	0	0	2	0	12	12	1	0	4	0	2	6	m
14	1	27	27	1	0	1	0	15	10	0	0	6	1	1	8	m
15	1	23	23	0	0	1	0	10	11	1	0	4	0	1	5	m
16	1	38	38	1	0	0	0	22	14	1	0	7	0	0	7	m
17	1	25	25	0	0	0	0	10	12	3	0	3	0	0	3	m
18	1	27	27	0	1	2	0	14	10	0	0	4	1	3	8	n
19	1	33	33	1	0	2	0	10	19	1	0	2	0	2	4	m
20	1	31	31	0	0	1	0	17	12	1	0	5	0	1	6	t
21	1	33	33	0	0	2	0	17	14	0	0	5	1	2	8	t
22	1	28	28	0	0	2	0	15	11	0	0	5	1	2	8	n
23	1	25	25	0	0	0	0	17	8	0	0	9	0	0	9	m
24	2	42	21	0	1	1	0	32	8	0	0	12	1	2	15	m
25	2	70	35	1	0	4	0	33	30	2	0	12	1	4	17	m
26	2	52	26	0	0	3	0	22	26	1	0	8	1	3	12	n
27	2	50	25	0	0	2	0	24	24	0	0	9	2	2	13	m
28	2	39	19.5	2	0	4	0	13	20	0	0	5	2	4	11	n
29	2	46	23	1	0	4	0	19	21	1	0	5	1	4	10	n
WT donors into Atoh7 & Ptf1a MO hosts
Clone	#start cells	#end cells	Clone ratio	GC	dAC	AC	HC	PR	BC	Unspecified	Ptf1a+ GC	Ptf1a+ PR	Ptf1a+ BC	HC+AC	Ptf1a+	Position
1	1	28	28	0	4	0	2	10	11	1	0	0	0	6	6	m
2	1	21	21	2	0	2	2	9	6	0	0	0	0	4	4	t
3	1	33	33	3	1	2	0	9	18	0	0	0	0	3	3	n
4	1	25	25	1	0	5	0	5	14	0	0	0	0	5	5	m
5	1	20	20	0	1	1	2	4	11	1	0	0	0	4	4	n
6	1	25	25	1	4	1	0	8	11	0	0	0	0	5	5	n
7	1	21	21	0	3	0	3	5	9	1	0	0	0	6	6	n
8	1	41	41	3	1	7	0	5	24	1	0	0	0	8	8	n
9	1	35	35	2	1	7	0	8	16	1	0	0	0	8	8	n
10	1	31	31	1	5	2	0	10	12	1	0	0	0	7	7	n
11	1	23	23	1	1	3	0	6	12	0	0	0	0	4	4	n
12	1	35	35	3	2	3	0	10	17	0	0	0	1	5	6	n
13	2	45	22.5	1	3	5	2	15	19	0	0	0	0	10	10	m
14	2	61	30.5	4	1	7	2	15	30	2	0	0	0	10	10	n
15	2	72	36	6	3	12	4	21	26	0	0	0	0	19	19	m
16	2	71	35.5	4	4	11	2	11	39	0	0	0	1	17	18	m
17	2	51	25.5	2	3	6	0	11	29	0	0	0	0	9	9	n
18	2	57	28.5	6	3	10	0	22	16	0	0	0	0	13	13	n
19	2	55	27.5	4	3	6	0	8	33	1	0	0	0	9	9	n
20	2	47	23.5	0	1	8	2	13	23	0	0	2	0	11	13	n
21	2	49	24.5	0	4	8	2	17	18	0	0	0	0	14	14	n
22	2	59	29.5	3	1	8	2	20	25	0	0	0	0	11	11	n
23	2	55	27.5	3	2	8	2	10	29	1	0	0	0	12	12	n
24	2	52	26	4	2	4	4	16	20	2	0	0	0	10	10	n
Ptf1a MO donors into Atoh7 hosts
Clone	#start cells	#end cells	Clone ratio	GC	dAC	AC	HC	PR	BC	Unspecified	Ptf1a+ GC	Ptf1a+ PR	Ptf1a+ BC	HC+AC	Ptf1a+
1	1	26	26	5	0	1	0	9	10	1	0	2	0	1	3
2	1	26	26	4	0	1	0	15	6	0	0	2	0	1	3
3	1	19	19	3	0	2	0	9	5	0	0	2	0	2	4
4	1	26	26	5	0	1	0	17	3	0	0	3	0	1	4
5	1	26	26	2	0	1	0	15	8	0	0	3	2	1	6
6	1	30	30	2	0	1	0	12	14	1	0	3	1	1	5
7	1	21	21	1	0	2	0	9	9	0	0	2	0	2	4
8	1	25	25	1	0	2	0	11	11	0	0	2	0	2	4
9	1	38	38	3	0	0	0	20	14	1	1	4	0	0	5
10	1	36	36	3	0	1	0	26	5	1	2	9	0	1	12
11	1	27	27	3	0	1	0	18	5	0	1	6	1	1	9
12	1	34	34	4	0	2	0	25	3	0	0	6	0	2	8
13	1	27	27	8	0	0	0	16	3	0	0	3	0	0	3
14	1	32	32	8	1	0	0	18	5	0	3	2	1	1	7
15	1	34	34	12	0	0	0	16	6	0	2	2	0	0	4
16	1	25	25	6	0	1	0	12	6	0	2	2	2	1	7
17	1	36	36	5	0	1	0	18	12	0	0	5	0	1	6
18	1	31	31	6	0	1	1	22	1	0	0	4	0	2	6
19	1	22	22	6	0	1	0	14	1	0	1	4	0	1	6
20	1	34	34	3	0	1	0	21	8	1	0	2	0	1	3
21	2	57	28.5	12	0	1	0	35	9	0	2	12	0	1	15
22	2	46	23	7	0	0	0	18	20	1	1	4	0	0	5
23	2	68	34	19	1	1	0	39	8	0	6	4	0	2	12
24	2	68	34	15	0	1	0	32	20	0	5	3	1	1	10
Atoh7 MO donors into Ptf1a MO hosts
Clone	#start cells	#end cells	Clone ratio	GC	dAC	AC	HC	PR	BC	Unspecified	Ptf1a+ GC	Ptf1a+ PR	Ptf1a+ BC	HC+AC	Ptf1a+
1	1	19	19	0	0	4	0	3	11	1	0	0	0	4	4
2	1	28	28	0	0	4	0	2	21	1	0	0	0	4	4
3	1	24	24	0	0	3	0	6	14	1	0	2	0	3	5
4	1	26	26	0	0	7	0	2	17	0	0	0	0	7	7
5	1	27	27	0	0	7	0	6	14	0	0	0	0	7	7
6	1	29	29	0	0	6	0	2	21	0	0	0	0	6	6
7	1	30	30	0	0	6	0	6	17	1	0	0	0	6	6
8	1	33	33	0	0	8	0	11	14	0	0	0	0	8	8
9	1	23	23	0	0	6	0	2	14	1	0	0	0	6	6
10	1	29	29	0	1	4	3	12	8	1	0	0	0	8	8
11	1	23	23	0	0	4	0	2	16	1	0	0	0	4	4
12	1	30	30	0	0	7	0	7	16	0	0	0	0	7	7
13	1	22	22	0	0	7	0	6	9	0	0	0	0	7	7
14	1	38	38	0	1	8	0	10	19	0	0	0	0	9	9
15	1	33	33	0	0	8	0	8	16	1	0	0	0	8	8
16	1	41	41	0	0	10	0	7	24	0	0	0	1	10	11
17	2	41	20.5	0	0	9	0	4	26	2	0	0	0	9	9
18	2	46	23	0	0	8	0	4	33	1	0	0	1	8	9
19	2	62	31	0	0	14	0	5	42	1	0	0	0	14	14
20	2	57	28.5	0	0	9	0	7	39	2	0	0	0	9	9
21	2	51	25.5	0	0	11	0	2	38	0	0	0	0	11	11
22	2	51	25.5	0	0	10	2	12	27	0	0	0	1	12	13
23	2	61	30.5	2	0	12	0	8	37	2	0	0	0	12	12
24	2	49	24.5	0	0	11	2	7	28	1	0	0	0	13	13
25	2	55	27.5	0	0	13	0	17	24	1	0	0	0	13	13
26	2	56	28	0	1	12	1	14	28	0	0	0	0	14	14
27	2	51	25.5	0	2	10	3	17	19	0	0	0	0	15	15
28	2	58	29	0	2	13	2	12	29	0	0	2	0	17	19
WT donors into Lakritz hosts
Clone	#start cells	#end cells	Clone ratio	GC	dAC	AC	HC	PR	BC	Unspecified	Ptf1a+ GC	Ptf1a+ PR	Ptf1a+ BC	HC+AC	Ptf1a+	Position
1	1	33	33	2	0	6	1	5	18	1	0	0	0	7	7	n
2	1	44	44	2	1	5	2	8	25	1	0	0	0	8	8	n
3	1	34	34	4	0	3	2	9	14	2	0	0	0	5	5	n
4	1	28	28	2	0	3	3	10	10	0	0	0	0	6	6	n
5	1	31	31	3	2	3	2	9	12	0	0	0	0	7	7	n
6	1	29	29	1	1	2	2	9	14	0	0	0	0	5	5	t
7	2	37	18.5	4	1	4	6	17	5	0	0	0	0	11	11	t
8	2	38	19	3	0	8	3	12	12	0	0	0	0	11	11	m
9	2	70	35	3	3	10	0	20	33	1	0	0	0	13	13	t
10	2	52	26	2	2	7	3	16	20	2	0	0	0	12	12	m
11	2	55	27.5	2	1	11	4	15	21	1	0	0	0	16	16	m
12	2	37	18.5	4	2	5	4	9	12	1	0	0	1	11	12	m
13	2	58	29	6	1	9	3	15	24	0	0	0	0	13	13	m
14	2	52	26	2	2	8	0	18	20	2	0	0	0	10	10	m
15	2	44	22	2	3	6	1	10	22	0	0	0	0	10	10	m
16	2	54	27	4	3	7	1	14	23	2	0	0	0	11	11	t
17	2	40	20	0	3	4	2	8	23	0	0	0	0	9	9	t
WT donors into Ptf1a mix MO hosts
Clone	#start cells	#end cells	Clone ratio	GC	dAC	AC	HC	PR	BC	Unspecified	Ptf1a+ GC	Ptf1a+ PR	Ptf1a+ BC	HC+AC	Ptf1a+	Position
1	1	37	37	3	0	5	0	8	20	1	0	0	0	5	5	m
2	1	34	34	0	0	6	0	4	22	2	0	0	0	6	6	m
3	1	21	21	2	0	4	0	7	8	0	0	0	0	4	4	t
4	1	23	23	2	1	4	0	5	11	0	0	0	0	5	5	t
5	1	31	31	2	0	9	0	8	11	1	0	0	0	9	9	n
6	1	37	37	0	0	8	0	5	22	2	0	0	0	8	8	n
7	1	30	30	2	0	7	0	5	15	1	0	0	0	7	7	m
8	1	24	24	1	0	3	0	6	13	1	0	0	0	3	3	m
9	1	31	31	1	0	8	0	10	11	1	0	0	0	8	8	n
10	1	30	30	2	0	7	0	3	17	1	0	0	0	7	7	t
11	1	27	27	2	0	8	0	11	6	0	0	0	0	8	8	t
12	2	57	28.5	5	1	14	3	16	16	2	0	0	0	18	18	m
13	2	51	25.5	3	0	7	6	18	15	2	0	0	0	13	13	m
14	2	51	25.5	5	0	11	4	16	15	0	0	0	0	15	15	m
15	2	49	24.5	6	0	11	0	11	21	0	0	0	0	11	11	t
16	2	51	25.5	2	1	8	0	5	34	1	0	0	0	9	9	t
17	2	63	31.5	3	1	11	0	11	36	1	0	0	0	12	12	n
18	2	45	22.5	3	0	5	0	11	26	0	0	0	0	5	5	n
19	2	48	24	2	0	9	0	6	31	0	0	0	1	9	10	n
20	2	45	22.5	1	0	11	0	3	30	0	0	0	0	11	11	m
21	2	62	31	4	0	10	0	18	29	1	0	1	0	10	11	m
