# Supplementary material for: The Independent Probabilistic Firing of Transcription Factors: A Paradigm for Clonal Variability in the Zebrafish Retina
Source: Dev Cell. 2015 Sep 14;34(5):532–43. doi: 10.1016/j.devcel.2015.08.011 (PMC4572358; doi:10.1016/j.devcel.2015.08.011)
Supplement: Table S2. Clone Summary, Related to Figure 3 — Ptf1a+ GC/PR/BC represents cells of these types that were labeled by the dsRed reporter gene. [file mmc3.xlsx]

## Sheet: Table S2
Table S2
	WT to WT	Clone size	GC	dAC	AC	HC	PR	BC	Unspecified	Ptf1a+ GC	Ptf1a+ PR	Ptf1a+ BC	AC + HC	Total Ptf1a+
1-cell	Percentage		12.2801	2.17156	17.2117	5.65461	29.7063	31.5115	1.46425	0	0.595238	0.414462	25.0379	26.0476
	stdev		4.93061	4.22564	4.76509	6.47065	6.29432	9.66138	2.14646	0	1.99205	1.32495	6.86868	6.77836
	SEM		1.07595	0.922111	1.03983	1.41201	1.37353	2.10829	0.468397	0	0.4347	0.289129	1.49887	1.47916
	Numbers	23.6667	2.90476	0.47619	4.04762	1.42857	7	7.47619	0.333333	0	0.142857	0.0952381	5.95238	6.19048
	stdev	3.54024	1.22085	0.749603	1.20317	1.66046	1.76068	2.48232	0.483046	0	0.478091	0.300793	2.01187	2.01542
	SEM	0.772545	0.266411	0.163577	0.262553	0.362343	0.384212	0.541686	0.105409	0	0.104328	0.0656383	0.439026	0.4398
2-cell	Percentage		9.99812	1.95461	18.1457	4.99673	26.7253	36.7951	1.38454	0.0315657	0.0841751	0.398356	25.097	25.6111
	stdev		3.60441	2.06274	5.00102	3.98046	7.13188	9.30468	1.61899	0.256441	0.683842	0.86148	5.03481	5.12727
	SEM		0.443672	0.253906	0.615583	0.489961	0.877874	1.14533	0.199284	0.0315657	0.0841751	0.106041	0.619743	0.631123
	Numbers	21.8788	2.15152	0.401515	4.00758	1.11364	5.79545	8.11364	0.295455	0.00757576	0.0151515	0.0909091	5.52273	5.63636
	stdev	4.18795	0.789205	0.394381	1.3964	0.939703	1.79524	2.68155	0.339426	0.0615457	0.123091	0.194325	1.58462	1.60659
	SEM	0.515501	0.0971444	0.0485449	0.171885	0.115669	0.220979	0.330077	0.0417804	0.00757576	0.0151515	0.0239198	0.195053	0.197757
	Ptf1a to WT	Clone size	GC	dAC	AC	HC	PR	BC	Unspecified	Ptf1a+ GC	Ptf1a+ PR	Ptf1a+ BC	AC + HC	Total Ptf1a+
1-cell	Percentage		22.1895	0	4.65958	0.75304	42.9177	28.9006	0.579593	5.06624	9.99339	3.45627	5.41262	23.9285
	stdev		5.94287	0	5.37441	1.69361	9.69197	11.6599	1.57778	3.5402	7.3926	3.59747	5.59806	8.09968
	SEM		1.23917	0	1.12064	0.353143	2.02092	2.43125	0.328989	0.738183	1.54146	0.750124	1.16728	1.6889
	Numbers	22.2609	4.82609	0	1.04348	0.173913	9.52174	6.56522	0.130435	1.08696	2.21739	0.73913	1.21739	5.26087
	stdev	4.18023	1.11405	0	1.14726	0.387553	2.88994	3.08701	0.34435	0.733178	1.65025	0.6887	1.20441	1.73775
	SEM	0.871638	0.232295	0	0.23922	0.0808105	0.602595	0.643687	0.071802	0.152878	0.344101	0.143604	0.251136	0.362345
2-cell	Percentage		19.5186	0.753391	6.07165	0.790062	40.5215	32.0749	0.269824	3.91419	10.2851	2.4039	7.6151	24.2183
	stdev		4.89246	1.38422	3.86429	1.60551	10.275	9.52931	0.779391	2.63805	6.43402	2.67261	4.45252	6.20861
	SEM		0.941554	0.266393	0.743683	0.308981	1.97742	1.83392	0.149994	0.507693	1.23823	0.514344	0.856887	1.19485
	Numbers	20.0741	3.90741	0.148148	1.24074	0.148148	8.05556	6.51852	0.0555556	0.777778	2.05556	0.462963	1.53704	4.83333
	stdev	2.10633	1.06552	0.270854	0.801085	0.30429	1.88278	2.20786	0.160128	0.525015	1.31802	0.478899	0.90857	1.23257
	SEM	0.405363	0.205059	0.0521259	0.154169	0.0585607	0.362342	0.424903	0.0308167	0.101039	0.253653	0.0921643	0.174854	0.237208
	WT to Ptf1a	Clone size	GC	dAC	AC	HC	PR	BC	Unspecified	Ptf1a+ GC	Ptf1a+ PR	Ptf1a+ BC	AC + HC	Total Ptf1a+
1-cell	Percentage		3.98878	1.5308	18.9601	1.71649	15.7447	57.7714	0.287698	0	0.115741	0.472713	22.2074	22.7958
	stdev		3.25286	1.98084	5.76566	3.60357	7.04988	11.8065	0.975342	0	0.567012	1.08893	7.15639	7.3079
	SEM		0.663987	0.404336	1.17691	0.735576	1.43905	2.40999	0.199091	0	0.115741	0.222277	1.46079	1.49172
	Numbers	30.8333	1.25	0.458333	5.79167	0.541667	4.875	17.8333	0.0833333	0	0.0416667	0.166667	6.79167	7
	stdev	4.60309	1.03209	0.58823	1.74404	1.10253	2.25181	4.49799	0.28233	0	0.204124	0.380693	2.16653	2.32192
	SEM	0.939601	0.210675	0.120072	0.356	0.225054	0.459649	0.918148	0.0576303	0	0.0416667	0.0777087	0.442241	0.47396
2-cell	Percentage		5.95458	1.5208	18.3264	1.94872	17.4504	53.922	0.877142	0	0.0874126	0.450749	21.7959	22.3341
	stdev		3.25881	2.06689	3.18147	2.84503	6.41307	10.5825	1.5702	0	0.410001	0.854716	4.04929	4.2501
	SEM		0.694782	0.440663	0.678291	0.606563	1.36727	2.2562	0.334769	0	0.0874126	0.182226	0.863311	0.906124
	Numbers	25.25	1.52273	0.409091	4.61364	0.522727	4.5	13.4545	0.227273	0	0.0227273	0.113636	5.54545	5.68182
	stdev	4.40711	0.837759	0.548512	1.05708	0.715097	2.05287	2.68554	0.400216	0	0.1066	0.214466	1.55769	1.59273
	SEM	0.939599	0.178611	0.116943	0.225371	0.152459	0.437674	0.572559	0.0853264	0	0.0227273	0.0457243	0.332101	0.339572
	Ptf1a to Ptf1a	Clone size	GC	dAC	AC	HC	PR	BC	Unspecified	Ptf1a+ GC	Ptf1a+ PR	Ptf1a+ BC	AC + HC	Total Ptf1a+
1-cell	Percentage		15.305	0	9.09545	0.31348	27.311	47.3682	0.606765	2.7262	4.25682	2.58695	9.40893	18.9789
	stdev		5.14473	0	4.69178	1.17219	9.69692	12.444	1.35842	3.33475	4.40064	2.51629	5.13181	7.35955
	SEM		0.955352	0	0.871242	0.217669	1.80067	2.31079	0.252253	0.619248	0.817179	0.467264	0.952953	1.36663
	Numbers	23.4483	3.55172	0	2.13793	0.0689655	6.34483	11.1724	0.172414	0.62069	0.965517	0.586207	2.2069	4.37931
	stdev	4.01414	1.21262	0	1.18696	0.257881	2.46802	3.91945	0.384426	0.727706	0.981353	0.568032	1.26433	1.65645
	SEM	0.745407	0.225178	0	0.220412	0.0478872	0.4583	0.727823	0.0713861	0.135132	0.182233	0.105481	0.23478	0.307596
2-cell	Percentage		14.6495	0.647193	11.4967	0	30.861	41.695	0.650562	3.66016	7.34354	1.61437	12.1439	24.762
	stdev		4.08699	1.0769	4.83627	0	6.20946	8.59716	1.31689	3.69731	5.43325	1.79704	4.73047	6.57751
	SEM		1.09229	0.287813	1.29255	0	1.65955	2.29769	0.351953	0.988148	1.4521	0.480279	1.26427	1.75791
	Numbers	20.7143	3.03571	0.142857	2.39286	0	6.39286	8.60714	0.142857	0.714286	1.53571	0.357143	2.53571	5.14286
	stdev	2.96592	0.989644	0.234404	1.07736	0	1.54644	1.98241	0.305625	0.699293	1.1345	0.41271	1.10007	1.54955
	SEM	0.792676	0.264494	0.062647	0.287938	0	0.413304	0.529821	0.0816817	0.186894	0.303208	0.110301	0.294007	0.414134
	Atoh7 to WT	Clone size	GC	dAC	AC	HC	PR	BC	Unspecified	Ptf1a+ GC	Ptf1a+ PR	Ptf1a+ BC	AC + HC	Total Ptf1a+
1-cell	Percentage		0.693511	2.37886	16.3394	8.22035	33.4598	37.5501	1.35803	0	2.41629	0.260417	26.9386	29.6153
	stdev		1.50087	2.9993	7.81486	7.23437	11.0423	13.6735	1.62147	0	3.95473	1.04167	6.48823	7.99093
	SEM		0.375217	0.749824	1.95371	1.80859	2.76057	3.41838	0.405367	0	0.988683	0.260417	1.62206	1.99773
	Numbers	28	0.1875	0.6875	4.5	2.25	9.1875	10.75	0.4375	0	0.5625	0.0625	7.4375	8.0625
	stdev	6.41872	0.403113	0.873212	2.09762	2.08167	3.05982	5.2978	0.512348	0	0.892095	0.25	1.99896	2.01556
	SEM	1.60468	0.100778	0.218303	0.524404	0.520416	0.764955	1.32445	0.128087	0	0.223024	0.0625	0.49974	0.503891
2-cell	Percentage		0.589244	2.27719	17.3437	6.44731	32.743	38.4675	2.13206	0.0520833	0.342262	0.346306	26.0682	26.8088
	stdev		1.3015	2.33917	4.82535	5.39202	10.1141	11.9486	1.70361	0.329404	1.62811	0.894456	5.0985	4.91216
	SEM		0.205785	0.369855	0.762956	0.852554	1.59919	1.88924	0.269364	0.0520833	0.257426	0.141426	0.806143	0.776681
	Numbers	23.925	0.1375	0.525	4.225	1.4625	7.6875	9.3625	0.525	0.0125	0.075	0.0875	6.2125	6.3875
	stdev	3.93138	0.299305	0.505736	1.53151	1.10004	2.10825	3.5536	0.422902	0.0790569	0.349908	0.223248	1.46273	1.42993
	SEM	0.621606	0.0473242	0.0799639	0.242152	0.173932	0.333343	0.561873	0.0668667	0.0125	0.0553254	0.0352986	0.231278	0.226092
	WT to Atoh7	Clone size	GC	dAC	AC	HC	PR	BC	Unspecified	Ptf1a+ GC	Ptf1a+ PR	Ptf1a+ BC	AC + HC	Total Ptf1a+
1-cell	Percentage		8.30718	3.12084	13.8145	7.63151	31.5741	33.5389	2.01297	0	0	0.367647	24.5668	24.9345
	stdev		4.14951	2.76463	5.22429	7.17731	10.2022	13.314	1.70928	0	0	1.03986	6.20674	6.02175
	SEM		1.46707	0.977445	1.84706	2.53756	3.60704	4.70721	0.60432	0	0	0.367647	2.19441	2.12901
	Numbers	33	2.625	1.125	4.5	2.625	10.375	11.125	0.625	0	0	0.125	8.25	8.375
	stdev	5.04268	1.06066	0.991031	1.77281	2.44584	3.20435	4.79397	0.517549	0	0	0.353553	2.81577	2.77424
	SEM	1.78285	0.375	0.350382	0.626783	0.864736	1.13291	1.69492	0.182981	0	0	0.125	0.995526	0.980843
2-cell	Percentage		7.08281	4.08882	14.4882	6.39079	31.1072	35.5292	1.31304	0	0.128098	0.212974	24.9678	25.3089
	stdev		3.64734	3.38024	4.09898	4.13749	6.33936	9.07509	1.73065	0	0.44619	0.644671	4.99897	5.07943
	SEM		0.591677	0.548348	0.664943	0.67119	1.02838	1.47217	0.280748	0	0.0723815	0.104579	0.810939	0.823993
	Numbers	26.9605	1.89474	1.10526	3.90789	1.72368	8.42105	9.53947	0.368421	0	0.0394737	0.0526316	6.73684	6.82895
	stdev	4.57576	0.994294	0.901634	1.22945	1.20077	2.39517	2.67718	0.488852	0	0.136638	0.155506	1.81487	1.85004
	SEM	0.742286	0.161296	0.146264	0.199444	0.194791	0.388548	0.434297	0.0793022	0	0.0221656	0.0252264	0.29441	0.300116
	Atoh7 to Atoh7	Clone size	GC	dAC	AC	HC	PR	BC	Unspecified	Ptf1a+ GC	Ptf1a+ PR	Ptf1a+ BC	AC + HC	Total Ptf1a+
1-cell	Percentage		0.725731	3.98921	15.8315	5.25665	33.3937	39.9776	0.825534	0	0	0.204248	25.0774	25.2817
	stdev		1.28657	3.24594	4.82671	7.5687	13.0068	17.007	1.64349	0	0	0.750271	5.58779	5.60653
	SEM		0.24314	0.613425	0.912162	1.43035	2.45805	3.21401	0.31059	0	0	0.141788	1.05599	1.05953
	Numbers	31.4643	0.25	1.21429	5	1.57143	10.3214	12.8571	0.25	0	0	0.0714286	7.78571	7.85714
	stdev	5.64691	0.440959	0.875897	1.67774	2.13313	3.81084	5.92993	0.518188	0	0	0.262265	1.72899	1.77877
	SEM	1.06717	0.0833333	0.165529	0.317063	0.403125	0.720181	1.12065	0.0979283	0	0	0.0495635	0.326749	0.336156
2-cell	Percentage		0.509099	5.66058	15.8652	5.46081	35.059	35.3429	2.10234	0	0.239758	0.119081	26.9866	27.3455
	stdev		1.01134	2.45166	5.47231	4.65504	10.3729	10.3223	1.80809	0	0.902166	0.437296	3.88518	3.86705
	SEM		0.191125	0.46332	1.03417	0.87972	1.9603	1.95072	0.341696	0	0.170493	0.0826411	0.73423	0.730804
	Numbers	25.3393	0.107143	1.41071	4	1.375	8.94643	8.96429	0.535714	0	0.0535714	0.0357143	6.78571	6.875
	stdev	5.65694	0.208928	0.624404	1.59281	1.11076	3.52331	3.12377	0.469999	0	0.208135	0.131133	1.52406	1.51917
	SEM	1.06906	0.0394836	0.118001	0.301012	0.209915	0.665842	0.590337	0.0888215	0	0.0393338	0.0247817	0.28802	0.287096
	Vsx1 to WT	Clone size	GC	dAC	AC	HC	PR	BC	Unspecified	Ptf1a+ GC	Ptf1a+ PR	Ptf1a+ BC	AC + HC	Total Ptf1a+
1-cell	Percentage		10.1619	1.86459	18.5409	5.39187	30.7547	30.6302	2.65587	0	0.883636	8.4827	25.7974	35.1637
	stdev		4.13112	2.57161	6.44088	5.60614	8.96799	11.2016	2.49476	0	2.1234	5.2179	5.65182	6.82232
	SEM		0.843262	0.524928	1.31474	1.14435	1.83058	2.28652	0.50924	0	0.433437	1.0651	1.15367	1.3926
	Numbers	23.4167	2.41667	0.458333	4.29167	1.25	7.33333	7.04167	0.625	0	0.208333	2	6	8.20833
	stdev	3.86643	1.1389	0.658005	1.51741	1.18872	2.58199	2.45798	0.575779	0	0.508977	1.28537	1.56038	2.04257
	SEM	0.789232	0.232478	0.134315	0.30974	0.242645	0.527046	0.501733	0.11753	0	0.103895	0.262375	0.318511	0.416938
2-cell	Percentage		10.573	1.72407	19.3709	5.80501	30.1221	30.6206	1.78425	0.450049	0.110865	6.98804	26.9	34.4489
	stdev		3.90235	2.15928	3.33461	3.95919	5.24454	9.86511	1.94429	0.99412	0.520002	3.28856	5.45438	5.5613
	SEM		0.831983	0.460361	0.710941	0.844101	1.11814	2.10325	0.414523	0.211947	0.110865	0.701123	1.16288	1.18567
	Numbers	19.8636	2.13636	0.340909	3.81818	1.15909	6.02273	6.02273	0.363636	0.0909091	0.0227273	1.36364	5.31818	6.79545
	stdev	3.3423	1.03719	0.419364	0.764471	0.917896	1.65815	2.03819	0.383648	0.197386	0.1066	0.560226	1.4188	1.41134
	SEM	0.712582	0.221129	0.0894086	0.162986	0.195696	0.353519	0.434544	0.0817941	0.0420827	0.0227273	0.119441	0.302489	0.300899
	WT to Vsx1	Clone size	GC	dAC	AC	HC	PR	BC	Unspecified	Ptf1a+ GC	Ptf1a+ PR	Ptf1a+ BC	AC + HC	Total Ptf1a+
1-cell	Percentage		10.1169	4.65451	19.743	6.04817	24.4615	34.3265	0.649351	0	0	0	30.4457	30.4457
	stdev		3.80548	4.91456	4.30255	7.07963	7.06123	12.9447	1.71802	0	0	0	8.74374	8.74374
	SEM		1.43834	1.85753	1.62621	2.67585	2.66889	4.89264	0.649351	0	0	0	3.30482	3.30482
	Numbers	23.8571	2.42857	1.14286	4.71429	1.42857	5.85714	8.14286	0.142857	0	0	0	7.28571	7.28571
	stdev	2.1157	0.9759	1.21499	1.1127	1.61835	1.77281	2.91139	0.377964	0	0	0	2.21467	2.21467
	SEM	0.79966	0.368856	0.459221	0.42056	0.611678	0.670059	1.1004	0.142857	0	0	0	0.837066	0.837066
2-cell	Percentage		10.3298	2.29478	17.5435	6.65378	27.6821	34.2633	1.23287	0.0641026	0.473774	0.343997	26.492	27.3739
	stdev		3.02198	1.96387	4.02947	4.60829	5.61033	9.98345	1.57904	0.40542	1.53276	0.832003	5.42133	5.61044
	SEM		0.477816	0.310516	0.637115	0.728635	0.887071	1.57852	0.249668	0.0641026	0.242351	0.131551	0.857188	0.887088
	Numbers	22.0625	2.25	0.5125	3.8625	1.4375	6.05	7.6875	0.2625	0.0125	0.0875	0.075	5.8125	5.9875
	stdev	3.46445	0.60975	0.445598	1.05604	0.914187	1.30482	2.78891	0.339447	0.0790569	0.274738	0.18081	1.31893	1.26839
	SEM	0.547777	0.0964099	0.0704553	0.166975	0.144546	0.206311	0.440966	0.0536713	0.0125	0.0434398	0.0285886	0.208542	0.20055
	Vsx1 to Vsx1	Clone size	GC	dAC	AC	HC	PR	BC	Unspecified	Ptf1a+ GC	Ptf1a+ PR	Ptf1a+ BC	AC + HC	Total Ptf1a+
1-cell	Percentage		10.5394	2.32516	20.484	6.43316	34.6426	24.1765	1.39915	0	0	6.23954	29.2423	35.4819
	stdev		4.1366	3.07482	7.36684	5.48168	8.87068	11.191	2.07245	0	0	5.50624	5.78763	6.56868
	SEM		1.06807	0.793915	1.90211	1.41536	2.2904	2.88951	0.535103	0	0	1.42171	1.49436	1.69603
	Numbers	25.3333	2.6	0.6	5.2	1.6	8.8	6.13333	0.4	0	0	1.53333	7.4	8.93333
	stdev	4.8795	0.910259	0.828079	2.04241	1.29835	2.65115	2.94877	0.632456	0	0	1.30201	1.88225	1.94447
	SEM	1.25988	0.235028	0.213809	0.527347	0.335233	0.684523	0.761369	0.163299	0	0	0.336178	0.485994	0.502059
2-cell	Percentage		11.6879	3.33572	17.9293	7.14693	36.9481	20.9592	1.99287	0	0.429907	3.47611	28.4119	32.318
	stdev		4.06017	2.69092	4.67566	4.07092	7.19436	9.20381	2.07355	0	1.15443	3.02201	5.8946	6.92679
	SEM		0.78138	0.517869	0.899831	0.783449	1.38456	1.77128	0.399054	0	0.222171	0.581585	1.13442	1.33306
	Numbers	22.2778	2.59259	0.740741	4	1.61111	8.18519	4.72222	0.425926	0	0.0925926	0.796296	6.35185	7.24074
	stdev	3.08325	0.866437	0.610334	1.16024	0.954074	1.69925	2.25889	0.431983	0	0.24167	0.737189	1.61611	1.93833
	SEM	0.593371	0.166746	0.117459	0.223288	0.183612	0.327022	0.434723	0.0831353	0	0.0465095	0.141872	0.311021	0.373032
	Atoh7 & Ptf1a to WT	Clone size	GC	dAC	AC	HC	PR	BC	Unspecified	Ptf1a+ GC	Ptf1a+ PR	Ptf1a+ BC	AC + HC	Total Ptf1a+
1-cell	Percentage		1.15824	0.425372	6.78027	0.437418	47.3671	41.909	1.92255	0	15.9287	2.61028	7.64306	26.1821
	stdev		1.90415	1.13561	4.80387	1.48217	12.2869	10.1648	2.84192	0	9.12103	2.60234	5.19892	10.0745
	SEM		0.397042	0.236792	1.00168	0.309054	2.562	2.1195	0.592582	0	1.90187	0.542625	1.08405	2.10068
	Numbers	28.087	0.347826	0.130435	1.86957	0.130435	13.2174	11.8696	0.521739	0	4.3913	0.73913	2.13043	7.26087
	stdev	4.77601	0.572768	0.34435	1.28997	0.457697	3.74113	3.69649	0.730477	0	2.34984	0.751809	1.48643	2.68358
	SEM	0.995867	0.11943	0.071802	0.268978	0.0954363	0.780079	0.770771	0.152315	0	0.489975	0.156763	0.309943	0.559564
2-cell	Percentage		1.45511	0.396825	6.13609	0	48.0465	42.8065	1.15902	0	17.1315	2.83912	6.53291	26.5035
	stdev		2.01797	0.97202	2.91564	0	14.7497	12.0261	1.30594	0	6.20442	1.41907	2.4227	5.04672
	SEM		0.823833	0.396825	1.19031	0	6.02154	4.90965	0.533148	0	2.53295	0.579332	0.989063	2.06031
	Numbers	24.9167	0.333333	0.0833333	1.5	0	11.9167	10.75	0.333333	0	4.25	0.666667	1.58333	6.5
	stdev	5.49924	0.408248	0.204124	0.632456	0	3.83949	3.76497	0.408248	0	1.57321	0.258199	0.491596	1.30384
	SEM	2.24506	0.166667	0.0833333	0.258199	0	1.56746	1.53704	0.166667	0	0.642262	0.105409	0.200693	0.532291
	WT to Atoh7 & Ptf1a	Clone size	GC	dAC	AC	HC	PR	BC	Unspecified	Ptf1a+ GC	Ptf1a+ PR	Ptf1a+ BC	AC + HC	Total Ptf1a+
1-cell	Percentage		4.64926	7.00742	9.14368	3.4127	26.9685	46.9971	1.82128	0	0	0.238095	19.5638	19.8019
	stdev		3.50236	6.28789	7.01861	5.2747	8.13481	8.84171	2.02584	0	0	0.824786	4.74496	4.52251
	SEM		1.01104	1.81516	2.0261	1.52267	2.34832	2.55238	0.584809	0	0	0.238095	1.36975	1.30554
	Numbers	28.1667	1.41667	1.91667	2.75	0.75	7.41667	13.4167	0.5	0	0	0.0833333	5.41667	5.5
	stdev	6.7801	1.1645	1.67649	2.4168	1.13818	2.2747	4.75697	0.522233	0	0	0.288675	1.62135	1.62369
	SEM	1.95725	0.336162	0.48396	0.697669	0.328564	0.656648	1.37322	0.150756	0	0	0.0833333	0.468045	0.468718
2-cell	Percentage		5.22491	4.51457	13.6757	3.26259	26.8747	45.5507	0.896767	0	0.35461	0.117371	21.4529	21.9249
	stdev		3.23866	2.03974	3.08554	2.3398	7.98359	9.74529	1.43032	0	1.2284	0.406585	3.8896	4.34282
	SEM		0.93492	0.588821	0.890719	0.675443	2.30467	2.81322	0.412898	0	0.35461	0.117371	1.12283	1.25366
	Numbers	28.0833	1.54167	1.25	3.875	0.916667	7.45833	12.7917	0.25	0	0.0833333	0.0416667	6.04167	6.16667
	stdev	4.2897	1.01036	0.543557	1.18944	0.668558	2.26092	3.40092	0.398862	0	0.288675	0.144338	1.58771	1.65603
	SEM	1.23833	0.291667	0.156911	0.343362	0.192996	0.65267	0.981762	0.115142	0	0.0833333	0.0416667	0.458333	0.478054
	Ptf1a to Atoh7	Clone size	GC	dAC	AC	HC	PR	BC	Unspecified	Ptf1a+ GC	Ptf1a+ PR	Ptf1a+ BC	AC + HC	Total Ptf1a+
1-cell	Percentage		15.7562	0.15625	3.83111	0.16129	55.5798	23.7388	0.776501	1.98468	11.7004	1.29272	4.14865	19.1264
	stdev		8.91528	0.698771	2.91738	0.721312	11.231	13.3495	1.39806	3.07692	5.32572	2.5582	2.82857	7.27771
	SEM		1.99352	0.15625	0.652345	0.16129	2.51133	2.98505	0.312615	0.68802	1.19087	0.572031	0.632488	1.62734
	Numbers	28.75	4.5	0.05	1	0.05	16.15	6.75	0.25	0.6	3.4	0.35	1.1	5.45
	stdev	5.40833	2.68524	0.223607	0.648886	0.223607	5.02913	3.91858	0.444262	0.940325	1.87504	0.67082	0.640723	2.32775
	SEM	1.20934	0.600438	0.05	0.145095	0.05	1.12455	0.876221	0.0993399	0.210263	0.419273	0.15	0.14327	0.520501
2-cell	Percentage		21.5675	0.367647	1.17389	0	51.2364	25.1111	0.543478	5.46479	10.0106	0.367647	1.54154	17.3846
	stdev		5.2107	0.735294	0.793946	0	10.0795	14.386	1.08696	3.13593	7.57287	0.735294	1.20909	6.56902
	SEM		2.60535	0.367647	0.396973	0	5.03975	7.19298	0.543478	1.56796	3.78643	0.367647	0.604543	3.28451
	Numbers	29.875	6.625	0.125	0.375	0	15.5	7.125	0.125	1.75	2.875	0.125	0.5	5.25
	stdev	5.26585	2.529	0.25	0.25	0	4.56435	3.32603	0.25	1.19024	2.09662	0.25	0.408248	2.10159
	SEM	2.63292	1.2645	0.125	0.125	0	2.28218	1.66302	0.125	0.595119	1.04831	0.125	0.204124	1.05079
	Atoh7 to Ptf1a	Clone size	GC	dAC	AC	HC	PR	BC	Unspecified	Ptf1a+ GC	Ptf1a+ PR	Ptf1a+ BC	AC + HC	Total Ptf1a+
1-cell	Percentage		0	0.379991	21.733	0.646552	19.6928	55.5784	1.9693	0	0.520833	0.152439	22.7595	23.4328
	stdev		0	1.04898	5.26005	2.58621	10.1834	12.3165	2.09377	0	2.08333	0.609756	4.98481	4.3037
	SEM		0	0.262246	1.31501	0.646552	2.54585	3.07913	0.523443	0	0.520833	0.152439	1.2462	1.07593
	Numbers	28.4375	0	0.125	6.1875	0.1875	5.75	15.6875	0.5	0	0.125	0.0625	6.5	6.6875
	stdev	5.85342	0	0.341565	1.93972	0.75	3.37639	4.30068	0.516398	0	0.5	0.25	1.96638	1.92246
	SEM	1.46335	0	0.0853913	0.484929	0.1875	0.844097	1.07517	0.129099	0	0.125	0.0625	0.491596	0.480614
2-cell	Percentage		0.273224	0.762963	20.6747	1.5933	16.965	58.1215	1.60928	0	0.287356	0.344558	23.031	23.6629
	stdev		0.946476	1.46078	2.32577	2.15864	9.52285	11.6464	1.66726	0	0.995431	0.805996	4.22028	4.59573
	SEM		0.273224	0.421691	0.671391	0.623145	2.74901	3.36204	0.481298	0	0.287356	0.232671	1.21829	1.32667
	Numbers	26.5833	0.0833333	0.208333	5.5	0.416667	4.54167	15.4167	0.416667	0	0.0833333	0.0833333	6.125	6.29167
	stdev	3.08835	0.288675	0.396481	0.92932	0.55732	2.58895	3.46956	0.417424	0	0.288675	0.194625	1.33357	1.45318
	SEM	0.891529	0.0833333	0.114454	0.268272	0.160885	0.747365	1.00158	0.1205	0	0.0833333	0.0561833	0.384969	0.419498
	WT to Lak	Clone size	GC	dAC	AC	HC	PR	BC	Unspecified	Ptf1a+ GC	Ptf1a+ PR	Ptf1a+ BC	AC + HC	Total Ptf1a+
1-cell	Percentage		7.10655	2.02877	10.9429	6.25343	25.9308	45.8733	1.86423	0	0	0	19.2251	19.2251
	stdev		3.14151	2.60706	3.8755	2.59983	7.84747	8.68737	2.37057	0	0	0	3.01696	3.01696
	SEM		1.28251	1.06433	1.58216	1.06138	3.20372	3.54661	0.96778	0	0	0	1.23167	1.23167
	Numbers	33.1667	2.33333	0.666667	3.66667	2	8.33333	15.5	0.666667	0	0	0	6.33333	6.33333
	stdev	5.77639	1.0328	0.816497	1.50555	0.632456	1.75119	5.35724	0.816497	0	0	0	1.21106	1.21106
	SEM	2.3582	0.421637	0.333333	0.614636	0.258199	0.71492	2.18708	0.333333	0	0	0	0.494413	0.494413
2-cell	Percentage		6.12986	3.95474	14.6023	5.66006	28.8721	39.204	1.57686	0	0	0.2457	24.2171	24.4628
	stdev		3.55626	2.28728	3.37572	4.86098	7.02119	11.3872	1.69124	0	0	0.814896	4.33776	4.7392
	SEM		1.07225	0.68964	1.01782	1.46564	2.11697	3.43337	0.509929	0	0	0.2457	1.30789	1.42892
	Numbers	24.4091	1.45455	0.954545	3.59091	1.22727	7	9.77273	0.409091	0	0	0.0454545	5.77273	5.81818
	stdev	5.28118	0.789131	0.522233	1.15798	0.931763	1.92354	3.7374	0.436931	0	0	0.150756	0.958218	0.955843
	SEM	1.59234	0.237932	0.157459	0.349143	0.280937	0.579969	1.12687	0.13174	0	0	0.0454545	0.288914	0.288198
	WT to Ptf1a Mix MO	Clone size	GC	dAC	AC	HC	PR	BC	Unspecified	Ptf1a+ GC	Ptf1a+ PR	Ptf1a+ BC	AC + HC	Total Ptf1a+
1-cell	Percentage		5.53749	0.724638	19.7089	0	21.2965	49.9374	2.86938	0	0	0	20.4335	20.4335
	stdev		3.2849	1.77499	5.27306	0	7.96187	11.6561	2.53499	0	0	0	5.18895	5.18895
	SEM		0.990435	0.724638	2.15272	0	3.25042	4.75858	1.03491	0	0	0	2.11838	2.11838
	Numbers	29.5455	1.54545	0.166667	6	0	6.16667	15.6667	1	0	0	0	6.16667	6.16667
	stdev	5.37333	0.934199	0.408248	2.09762	0	1.7224	6.3456	0.894427	0	0	0	1.94079	1.94079
	SEM	1.62012	0.281672	0.166667	0.856349	0	0.703167	2.59058	0.365148	0	0	0	0.792324	0.792324
2-cell	Percentage		6.48937	0.482043	20.914	2.261	24.465	42.9182	2.27614	0	0	0	23.657	23.657
	stdev		3.03507	0.829822	5.37978	4.13993	10.208	14.8356	1.64482	0	0	0	5.68367	5.68367
	SEM		0.959774	0.250201	1.62206	1.24824	3.07782	4.47309	0.495933	0	0	0	1.71369	1.71369
	Numbers	26.1	1.7	0.136364	4.31818	0.590909	5.09091	9.04545	0.454545	0	0	0	5.04545	5.04545
	stdev	3.21282	0.788811	0.23355	1.47093	1.06813	2.51812	4.5796	0.350325	0	0	0	2.11488	2.11488
	SEM	1.01598	0.249444	0.0704179	0.443502	0.322054	0.759241	1.3808	0.105627	0	0	0	0.637661	0.637661
