# Supplementary material for: The Independent Probabilistic Firing of Transcription Factors: A Paradigm for Clonal Variability in the Zebrafish Retina
Source: Dev Cell. 2015 Sep 14;34(5):532–43. doi: 10.1016/j.devcel.2015.08.011 (PMC4572358; doi:10.1016/j.devcel.2015.08.011)
Supplement: Table S3. Statistical Calculations, Related to Figures 1 and 3 — p values indicating statistical significance between clonal datasets. The columns denote different cells types and the rows different morphant condition. A p value for a given row is the result of a comparison between either subsets of the given datasets (e.g., position in retina, one- and two-cell origin) or compared with WT to WT (clone sizes). [file mmc4.xlsx]

## Sheet: Table S3
Table S3
Dependence on position in retina (Nasal versus Temporal)
	GC	dAC	AC	HC	PR	BC
WT to WT	0.975692	0.0825515	0.0834526	0.609036	0.0859186	0.452135
Ptf1a to WT	0.3353	0.602605	0.174062	0.209033	0.585704	0.0982523
WT to Ptf1a	0.549765	0.0367135	0.362157	0.441219	0.340651	0.0994334
Ptf1a to Ptf1a	0.209705	0.783684	0.642716	0.183238	0.204204	0.0542961
Atoh7 to WT	0.630476	0.0811571	0.0628792	0.222303	0.419719	0.50523
WT to Atoh7	0.446883	0.794624	0.15774	0.514182	0.217634	0.459965
Atoh7 to Atoh7	0.222097	0.198608	0.311641	0.217157	0.405319	0.00824608
Vsx1 to WT	0.202009	0.885036	0.990792	0.284326	0.236464	0.137694
WT to Vsx1	0.0965365	0.857823	0.510579	0.416217	0.60146	0.134724
Vsx1 to Vsx1	0.424591	0.917625	0.64858	0.253183	0.659	0.455536
Atoh7+Ptf1a to WT	0.433607	0.201343	0.282153	0.15988	0.0650891	0.713019
WT to Atoh7+Ptf1a	0.235194	0.173622	0.126224	0.278295	0.896344	0.226857
Ptf1a to Atoh7	NA	NA	NA	NA	NA	NA
Atoh7 to Ptf1a	NA	NA	NA	NA	NA	NA
WT to Lakritz	0.359134	0.327193	0.147677	0.715682	0.951374	0.589183
WT to Ptf1a Mix	0.563686	0.67687	0.166428	0.156016	0.466184	0.140018
Dependence on injection positions in control embryos
	GC	dAC	AC	HC	PR	BC
WT to WT	0.274759	0.200202	0.910434	0.697046	0.578339	0.733443
Clone size (Intrinsic, MO in donor)
WT vs Atoh7	0.000429852
WT vs Ptf1a	0.0739598
WT vs Vsx1	0.4251
WT vs Atoh7 & Ptf1a	2.26764e-07
Clone size (Extrinsic, MO in host)
WT vs Atoh7	1.38428e-10
WT vs Ptf1a	7.93756e-11
WT vs Vsx1	0.977782
WT vs Atoh7 & Ptf1a	1.13873e-07
WT vs Lak	5.14389e-05
WT vs Ptf1a mix	3.21942e-07
Clone size (CTRL versus Morphant to Morphant)
WT vs Atoh7	1.25441e-10
WT vs Ptf1a	0.74199
WT vs Vsx1	0.1695
WT vs Atoh7 to Ptf1a	9.05986e-08
WT vs Ptf1a to Atoh7	1.75929e-09
Clone size (1- versus 2-cell origin within a treatment)
WT to WT 1 vs 2	0.0812873
Atoh7 to WT 1 vs 2	0.00542578
WT to Atoh7 1 vs 2	0.0017313
Atoh7 to Atoh7 1 vs 2	0.000162292
Ptf1a to WT 1 vs 2	0.0209061
WT to Ptf1a 1 vs 2	0.000130605
Ptf1a to Ptf1a 1 vs 2	0.029065
Vsx1 to WT 1 vs 2	0.00181555
WT to Vsx1 1 vs 2	0.19325
Vsx1 to Vsx1 1 vs 2	0.0170001
Atoh7 & Ptf1a to WT 1 vs 2	0.171064
WT to Atoh7 & Ptf1a 1 vs 2	0.971623
Atoh7 to Ptf1a 1 vs 2	0.328809
Ptf1a to Atoh7 1 vs 2	0.706762
WT to Lak 1 vs 2	0.00640087
WT to Ptf1a mix 1 vs 2	0.0945847
Differences in cellular composition between control and treatment
	GC	dAC	AC	HC	PR	BC
WT to WT	1	1	1	1	1	1
Ptf1a to WT	1.749e-13	4.975e-05	8.327e-17	3.673e-08	1.789e-08	0.0182
WT to Ptf1a	6.974e-06	0.866965	0.0006179	0.002341	0.0001908	2.153e-15
Ptf1a to Ptf1a	0.001281	9.989e-05	4.138e-08	2.203e-08	0.1981	0.00283
Atoh7 to WT	3.956e-23	0.368409	0.665488	0.121294	9.445e-07	0.03483
WT to Atoh7	0.467462	3.199e-05	0.553499	0.01277	1.105e-08	0.002468
Atoh7 to Atoh7	6.985e-22	6.432e-12	0.0834613	0.575065	2.494e-07	0.002928
Vsx1 to WT	0.321219	0.826419	0.591371	0.9875	0.655661	0.004737
WT to Vsx1	0.371297	0.167733	0.350949	0.228361	0.182382	0.734378
Vsx1 to Vsx1	0.0314	0.04752	0.271268	0.0817545	7.279e-08	2.307e-06
Atoh7+Ptf1a to WT	6.872e-11	0.009324	2.939e-08	4.258e-05	3.821e-09	5.163e-05
WT to Atoh7+Ptf1a	0.006027	2.12e-06	0.142791	0.449089	0.0964513	1.57e-07
Ptf1a to Atoh7	0.0006098	0.01675	1.575e-09	0.000134681	4.293e-09	0.369933
Atoh7 to Ptf1a	2.728e-13	0.060209	9.017e-06	0.001281	0.179791	1.285e-10
WT to Lakritz	0.03376	0.003715	0.194708	0.335507	0.007017	0.0009833
WT to Ptf1a Mix	0.005063	0.03135	0.002915	0.003832	0.739257	1.404e-05
Comparison between one and two cell origin within a treatment
	Clone size	GC	dAC	AC	HC	PR	BC
'WT to WT'	0.215535	0.0083	0.778798	0.876973	0.801201	0.0221	0.498074
'Ptf1a to WT'	0.0172	0.0046	0.0693144	0.530038	0.489627	0.0431	0.721582
'WT to Ptf1a'	0.0019	0.460959	0.655104	0.0115	0.798457	0.502905	0.0012
'Ptf1a to Ptf1a'	0.0241	0.147688	0.0372	0.437768	0.164625	0.799195	0.0086
'Atoh7 to WT'	0.0257	0.385394	0.49285	0.635343	0.286662	0.110201	0.353049
'WT to Atoh7'	0.0355	0.192096	0.861716	0.318719	0.151604	0.106622	0.366875
'Atoh7 to Atoh7'	0.0014	0.243868	0.42668	0.0304	0.701984	0.110535	0.002
'Vsx1 to WT'	0.0033	0.111929	0.381387	0.257091	0.738445	0.034	0.218704
'WT to Vsx1'	0.351362	0.842414	0.0117	0.310506	0.679169	0.885286	0.549813
'Vsx1 to Vsx1'	0.0912504	0.912708	0.578839	0.121555	0.892755	0.475623	0.358228
Atoh7+Ptf1a to WT	0.141564	1	1	0.658209	0.808824	0.416613	0.824984
WT to Atoh7+Ptf1a	0.828701	0.675663	0.106012	0.204105	0.734001	1	0.980769
Ptf1a to Atoh7	0.654545	0.142657	1	0.0559441	1	1	0.73007
Atoh7 to Ptf1a	0.298934	1	0.77193	0.278876	0.306502	0.360562	0.984308
WT to Lakritz	0.102564	0.0769231	0.769231	0.871795	0.25641	0.179487	0.0512821
WT to Ptf1a Mix	0.171162	0.873793	1	0.197802	0.527473	0.961705	0.385614
Comparison of Ptf1a+ lineage between control and treatments
	Number of cells		Ratios
	dAC+AC+HC	Ptf1a+	dAC+AC+HC	Ptf1a+
'WT to WT'	1	1	1	1
'Ptf1a to WT'	1.81028e-19	0.0288083	6.79354e-20	0.339736
'WT to Ptf1a'	0.453013	0.504662	0.00975405	0.0060954
'Ptf1a to Ptf1a'	3.41506e-13	0.00978132	1.48644e-14	0.00818014
'Atoh7 to WT'	0.0115344	0.00218402	0.428657	0.242479
'WT to Atoh7'	0.000455523	0.000852457	0.962278	0.917182
'Atoh7 to Atoh7'	2.64526e-05	6.96434e-05	0.147155	0.147263
'Vsx1 to WT'	0.576778	0.000138485	0.229081	1.19944e-10
'WT to Vsx1'	0.178515	0.192361	0.0746861	0.0861716
'Vsx1 to Vsx1'	0.00548212	1.52415e-06	0.00398334	1.80418e-08
Atoh7+Ptf1a to WT	3.22007e-10	0.235572	7.65432e-11	0.817109
WT to Atoh7+Ptf1a	0.510461	0.435887	0.00480461	0.00260148
Ptf1a to Atoh7	8.91818e-10	0.540235	1.49116e-09	0.00127199
Atoh7 to Ptf1a	0.176478	0.201155	0.257822	0.206895
WT to Lakritz	0.758285	0.950874	0.202661	0.0789257
WT to Ptf1a Mix	0.835897	0.936191	0.099183	0.0455627
