# Supplementary material for: The Independent Probabilistic Firing of Transcription Factors: A Paradigm for Clonal Variability in the Zebrafish Retina
Source: Dev Cell. 2015 Sep 14;34(5):532–43. doi: 10.1016/j.devcel.2015.08.011 (PMC4572358; doi:10.1016/j.devcel.2015.08.011)
Supplement: Table S4. Goodness of Fit, Related to Figures 2, 4, and 7 — χ2 goodness-of-fit values comparing the predicted marginal distributions of each cell type with the empirical distributions. High values correspond to a good agreement, while values smaller than 0.05 indicate that the model is inconsistent with the experimental results for a specific cell type. [file mmc5.xlsx]

## Sheet: Table S4
Table S4
	AC+HC	GC	PR	BC	PR+BC
WT to WT	0.69532	0.210008	0.12663	0.268831	0.487996
Ptf1a to WT	0.984437	7.77e-05	0.299374	0.000356036	0.00560062
WT to Ptf1a	0.185717	2.9e-05	9.74e-08	1.37e-05	0.0654909
Ptf1a to Ptf1a	0.0240756	0.639189	1.24e-06	0.178051	0.359021
Atoh7 to WT	0.213611	0.604388	0.731709	0.398286	0.154602
WT to Atoh7	0.972922	0.217586	0.650755	0.622794	0.445136
Atoh7 to Atoh7	0.0733488	0.457895	0.519644	0.0900965	0.211501
Vsx1 to WT	0.0622174	0.131361	0.949215	0.701158	0.205098
WT to Vsx1	0.14115	0.387105	0.238594	0.700745	0.472566
Vsx1 to Vsx1	0.00767767	0.18304	0.185129	0.0804717	0.370334
Atoh7+Ptf1a to WT	0.731268	0.632708	0.94241	0.0264437	0.0775294
WT to Atoh7+Ptf1a	0.089657	0.00414531	0.0472054	0.0365592	0.920214
Ptf1a to Atoh7	0.0791812	0.840423	0.00212025	0.00265484	0.434081
Atoh7 to Ptf1a	0.0305687	0.608876	0.0285742	0.000993685	0.0170082
Goodness of fit for models without extrinsic effects
	AC+HC	GC	PR	BC	PR+BC
Ptf1a to Ptf1a	0.016128	0.606861	1.96105e-06	0.25376	0.36567
Atoh7 to Atoh7	0.0366836	0.481339	0.1452	0.00828356	0.000243216
Vsx1 to Vsx1	0.00577742	0.179528	0.203362	0.0705805	0.338131
Ptf1a to Atoh7	0.132208	0.861467	0.000701037	0.0119227	0.00552907
Atoh7 to Ptf1a	0.0306366	0.635473	0.0288259	0.000804415	0.0146286
Grey text-colour indicates insufficient sample size to accurately calculate goodness of fit value.
