# Supplementary material for: The Independent Probabilistic Firing of Transcription Factors: A Paradigm for Clonal Variability in the Zebrafish Retina
Source: Dev Cell. 2015 Sep 14;34(5):532–43. doi: 10.1016/j.devcel.2015.08.011 (PMC4572358; doi:10.1016/j.devcel.2015.08.011)
Supplement: Table S5. Summary of Lhx1-GFP, Ptf1a-dsRed Clones, Related to Figure 6 [file mmc6.xlsx]

## Sheet: Table S5
Table S5
	# ACs	# clones	# HCs	Failed migration	% HCL	% Fail	HCs displaced amongst GCs
WT to WT	Small <15	31	120	2	98.3333	1.66667	2	1
	Medium	19	145	1	99.3103	0.689655	1
	Large >40	15	270	1	99.6296	0.37037	1
WT to Ptf1a MO	Small <15	23	89	72	19.1011	80.8989	7	0.0902
	Medium	17	164	89	45.7317	54.2683	11
	Large >40	17	560	216	61.4286	38.5714	16
WT to Atoh7 MO	Small <15	28	108	15	86.1111	13.8889	15	1
	Medium	22	159	11	93.0818	6.91824	11
	Large >40	15	349	5	98.5673	1.43266	5
WT to Vsx1 MO	Small <15	31	106	1	99.0566	0.943396	1	1
	Medium	22	207	0	100	0	0
	Large >40	17	710	2	99.7183	0.28169	2
