# Supplementary material for: The Independent Probabilistic Firing of Transcription Factors: A Paradigm for Clonal Variability in the Zebrafish Retina
Source: Dev Cell. 2015 Sep 14;34(5):532–43. doi: 10.1016/j.devcel.2015.08.011 (PMC4572358; doi:10.1016/j.devcel.2015.08.011)
Supplement: Table S6. Photoconversion Clones, Related to Figure 7 [file mmc7.xlsx]

## Sheet: Table S6
Table S6
Ctrl MO
Clone	GC	dAC	AC	HC	PR	BC	Total
1	1	2	0	2	4	0	9
2	3	1	0	2	4	0	10
3	0	0	0	3	2	0	5
4	0	0	0	0	0	5	5
5	0	0	0	0	0	4	4
6	2	0	0	0	4	0	6
7	0	0	1	1	0	2	4
8	0	0	0	0	0	5	5
9	0	0	2	2	6	0	10
10	1	0	1	1	2	0	5
11	1	0	0	0	4	0	5
12	1	0	0	0	2	4	7
13	2	1	2	1	6	4	16
14	0	1	1	0	0	6	8
15	0	0	1	0	2	2	5
16	0	1	4	0	2	4	11
17	1	0	0	0	2	0	3
18	2	0	3	0	4	4	13
19	0	0	0	0	0	5	5
20	1	0	0	0	3	5	9
21	1	0	2	0	2	0	5
22	2	0	0	4	5	5	16
23	0	0	0	4	3	0	7
24	1	1	2	0	0	4	8
25	1	0	0	0	2	3	6
26	0	0	1	3	6	0	10
27	2	0	0	2	4	0	8
28	0	1	2	0	5	1	9
29	0	3	1	0	6	0	10
30	2	0	4	0	6	2	14
31	2	0	3	1	4	2	12
32	1	1	0	0	2	0	4
33	2	0	1	0	6	4	13
34	0	3	1	0	4	0	8
35	0	0	1	0	1	5	7
36	0	2	1	0	4	4	11
37	2	0	0	0	3	3	8
38	1	1	4	0	5	4	15
39	2	1	4	0	5	1	13
40	0	2	3	0	4	3	12
41	0	3	2	0	6	4	15
42	0	0	2	0	5	3	10
43	0	0	2	4	6	3	15
44	1	1	0	0	4	0	6
45	1	4	0	2	4	0	11
46	2	3	0	0	4	4	13
Atoh7 MO
Clone	GC	dAC	AC	HC	PR	BC	Total
1	0	0	1	0	4	4	9
2	0	2	0	0	2	7	11
3	0	0	2	0	8	6	16
4	0	0	1	0	2	6	9
5	0	1	2	2	7	1	13
6	0	0	2	0	2	0	4
7	0	0	3	0	5	4	12
8	0	1	0	1	4	1	7
9	0	3	0	0	4	0	7
10	0	2	0	4	7	0	13
11	0	1	4	0	3	6	14
12	0	1	0	2	3	0	6
13	0	0	2	2	6	1	11
14	0	2	4	1	7	7	21
15	0	2	2	0	4	0	8
16	0	2	2	0	10	8	22
17	0	0	1	1	2	8	12
18	0	0	1	0	4	0	5
19	0	0	1	1	5	0	7
20	0	0	3	0	2	8	13
21	0	1	0	0	12	4	17
22	0	1	2	0	2	2	7
23	0	0	4	0	6	4	14
24	0	0	3	6	6	8	23
25	0	0	3	6	8	8	25
26	0	3	0	4	8	4	19
27	0	3	3	2	6	8	22
28	0	1	0	2	8	0	11
29	0	1	0	0	7	2	10
30	0	2	1	0	5	4	12
31	0	2	2	0	7	2	13
32	0	0	1	0	4	6	11
33	0	0	4	2	6	1	13
34	0	0	1	2	7	0	10
35	0	0	0	2	6	4	12
36	0	2	1	0	6	6	15
37	0	1	4	0	7	6	18
38	0	3	3	2	10	3	21
39	0	0	0	2	4	0	6
40	0	0	0	4	3	0	7
